# Supplementary material for: Taxon-Specific Proteins of the Pathogenic Entamoeba Species E. histolytica and E. nuttalli
Source: Front Cell Infect Microbiol. 2021 Mar 19;11:641472. doi: 10.3389/fcimb.2021.641472 (PMC8017271; doi:10.3389/fcimb.2021.641472)
Supplement: Supplementary file 1 [file DataSheet_1.zip]

Archive with 5 entries (4 files):
- Table S1-S8.xlsx
- __MACOSX/
- __MACOSX/._Table S1-S8.xlsx
- Table S9.docx
- __MACOSX/._Table S9.docx
