# Supplementary material for: Taxon-Specific Proteins of the Pathogenic Entamoeba Species E. histolytica and E. nuttalli
Source: Front Cell Infect Microbiol. 2021 Mar 19;11:641472. doi: 10.3389/fcimb.2021.641472 (PMC8017271; doi:10.3389/fcimb.2021.641472)
Supplement: Supplementary file 1 [file DataSheet_1.zip › Table S1-S8.xlsx]

## Sheet: Table S1 EHI-only
Table S1		Proteins whose coding genes could only be detected for E. histolytica.
	EHI_Accession No.	Gene name	length (aa)	EDI_Accession No.	Identity	ENU_Accession No.	Identity
	CLUST
1	EHI_080200	surface antigen ariel1	231	EDI_253820	44	negative	0
2	EHI_186470	surface antigen ariel1	199	EDI_253820	43	negative	0
3	EHI_101730	surface antigen ariel1	191	EDI_253820	43	negative	0
4	EHI_131360	surface antigen ariel1	215	EDI_253820	43	negative	0
5	EHI_172850	surface antigen ariel1	207	EDI_253820	43	negative	0
6	EHI_098180	surface antigen ariel1	183	EDI_253820	43	negative	0
7	EHI_169800	surface antigen ariel1	183	EDI_253820	43	negative	0
8	EHI_185110	G-box-binding factor	220	negative	0	negative	0
9	EHI_073980	hypothetical protein	251	negative	0	negative	0
10	EHI_072000	serine-rich 25 kDa antigen protein	237	negative	0	negative	0
11	EHI_036490	surface antigen ariel1	254	negative	0	negative	0
11	EHI_041270	surface antigen ariel1	155	negative	0	negative	0
12	EHI_028430	surface antigen ariel1	119	negative	0	negative	0
13	EHI_057430	surface antigen ariel1	220	negative	0	negative	0
14	EHI_123850	surface antigen ariel1	286	negative	0	negative	0
15	EHI_172730	hypothetical protein	282	negative	0	negative	0
	CLUST
16	EHI_041480	hypothetical protein	402	Negative	0	Negative	0
17	EHI_089100	mucin-like protein 1 precursor	422	Negative	0	Negative	0
18	EHI_067700	proteoglycan-4 precursor	408	Negative	0	Negative	0
19	EHI_194730	mucin-like protein 1 precursor	378	Negative	0	Negative	0
20	EHI_066970	mucin-like protein 1 precursor	378	Negative	0	Negative	0
21	EHI_041680	mucin-like protein 1 precursor	353	Negative	0	Negative	0
22	EHI_158940	G-box-binding factor	211	Negative	0	Negative	0
23	EHI_054940	hypothetical protein	184	Negative	0	Negative	0
24	EHI_017450	proteoglycan-4 precursor	356	Negative	0	Negative	0
25	EHI_019290	hypothetical protein	405	Negative	0	Negative	0
	CLUST
26	EHI_095480	hypothetical protein	394	Negative	0	Negative	0
27	EHI_130520	hypothetical protein	247	Negative	0	Negative	0
28	EHI_145320	hypothetical protein	152	Negative	0	Negative	0
29	EHI_074590	hypothetical protein	291	Negative	0	Negative	0
30	EHI_089420	hypothetical protein	485	Negative	0	Negative	0
31	EHI_154730	hypothetical protein	496	Negative	0	Negative	0
32	EHI_062330	hypothetical protein	496	Negative	0	Negative	0
33	EHI_020950	hypothetical protein	247	Negative	0	Negative	0
	CLUST
34	EHI_074570	hypothetical protein	488	negative	0	negative	0
35	EHI_089430	hypothetical protein	498	negative	0	negative	0
36	EHI_130510	hypothetical protein	494	negative	0	negative	0
37	EHI_062320	hypothetical protein	469	negative	0	negative	0
	CLUST
38	EHI_116950	hypothetical protein	219	negative	0	negative	0
39	EHI_193650	hypothetical protein	219	negative	0	negative	0
40	EHI_144160	hypothetical protein	214	negative	0	negative	0
41	EHI_034570	hypothetical protein	221	negative	0	negative	0
42	EHI_059320	hypothetical protein	222	negative	0	negative	0
43	EHI_070910	hypothetical protein	219	negative	0	negative	0
	CLUST
44	EHI_200950	HP	386	negative	0	negative	0
45	EHI_080100	cylicin-2	380	negative	0	negative	0
46	EHI_016900	HP	392	negative	0	negative	0
47	EHI_175710	HP	246	negative	0	negative	0
	CLUST
48	EHI_132250	hypothetical protein	377	negative	0	negative	0
49	EHI_040060	cylicin-2	294	negative	0	negative	0
	CLUST
50	EHI_130540	hypothetical protein	258	negative	0	negative	0
51	EHI_154750	hypothetical protein	257	negative	0	negative	0
52	EHI_062350	hypothetical protein	260	negative	0	negative	0
53	EHI_095500	hypothetical protein	259	negative	0	negative	0
54	EHI_020930	hypothetical protein	257	negative	0	negative	0
	CLUST
55	EHI_056820	hypothetical protein	132	negative	0	negative	0
56	EHI_059255	hypothetical protein	132	negative	0	negative	0
57	EHI_027030	hypothetical protein	132	negative	0	negative	0
	CLUST
58	EHI_061130	hypothetical protein	182	negative	0	negative	0
59	EHI_066090	hypothetical protein	181	negative	0	negative	0
	CLUST
60	EHI_062310	hypothetical protein	114 aa	negative	0	negative	0
61	EHI_130500	hypothetical protein	131 aa	negative	0	negative	0
	CLUST
62	EHI_037010	Dentin sialophospho protein	380	negative	0	negative	0
63	EHI_015220	hypothetical protein	352	negative	0	negative	0
	CLUST
64	EHI_065890	hypothetical protein	579	negative	0	negative	0
65	EHI_143940	hypothetical protein	539	negative	0	negative	0
	CLUST	no homology to known proteins
66	EHI_163360	hypothetical protein	220	negative	0	negative	0
67	EHI_182460	dextranase	326	negative	0	negative	0
	CLUST	nucleosome-binding protein 1
68	EHI_175720	hypothetical protein	110	negative	0	negative	0
69	EHI_103900	nucleosome-binding protein 1	376	negative	0	negative	0
	CLUST	Aldo-keto reductase
70	EHI_107560	alcohol dehydrogenase	187	negative	0	negative	0
71	EHI_157010	alcohol dehydrogenase,	158	negative	0	negative	0
	CLUST	no homology to known proteins
72	EHI_027570	hypothetical protein	61	negative	0	negative	0
73	EHI_153540	hypothetical protein	61	negative	0	negative	0
	CLUST
74	EHI_164300	hypothetical protein	140	negative	0	negative	0
75	EHI_165450	hypothetical protein	94	negative	0	negative	0
	CLUST
76	EHI_109220	proteoglycan-4	302	negative	0	negative	0
77	EHI_201410	hypothetical protein	306	negative	0	negative	0
	CLUST
78	EHI_003590	hypothetical protein	80	negative	0	negative	0
79	EHI_120750	hypothetical protein	102	negative	0	negative	0
	CLUST
80	EHI_175700	hypothetical protein	361	negative	0	negative	0
81	EHI_176380	mucin-5AC	258	negative	0	negative	0
	CLUST
82	EHI_112490	serine-rich 25 kDa antigen protein	235	negative	0	negative	0
83	EHI_189750	hypothetical protein	268	negative	0	negative	0
	CLUST
84	EHI_077520	hypothetical protein	326	negative	0	negative	0
85	EHI_150660	hypothetical protein		negative	0	negative	0
	CLUST
86	EHI_009480	immediate-early protein	289	negative	0	negative	0
87	EHI_195970	hypothetical protein	235	negative	0	negative	0
	CLUST
88	EHI_074550	hypothetical protein	68	negative	0	negative	0
89	EHI_154580	hypothetical protein	68	negative	0	negative	0
90	EHI_145300	hypothetical protein	550	EDI_118730	42	negative	0
91	EHI_001635	sphingomyelinase C precursor	154	EDI_135190	46	negative	0
92	EHI_012260	hypothetical protein	134	negative	0	negative	0
93	EHI_013130	hypothetical protein	110	negative	0	negative	0
94	EHI_013900	hypothetical protein	211	negative	0	negative	0
95	EHI_014810	hypothetical protein	240	negative	0	negative	0
96	EHI_020850	hypothetical protein	203	negative	0	negative	0
97	EHI_026690	protein kinase domain containing protein	479	negative	0	ENU1_164810	41
98	EHI_032060	hypothetical protein	186	EDI_328970	42	ENU1_012640	42
99	EHI_054070	hypothetical protein	107	EDI_118140	43	negative	0
100	EHI_064000	hypothetical protein	111	negative	0	negative	0
101	EHI_068080	hypothetical protein	108	negative	0	negative	0
102	EHI_073510	hypothetical protein	89	EDI_294780	32	negative	0
103	EHI_073520	hypothetical protein	106	EDI_313300	49	negative	0
104	EHI_074790	hypothetical protein	101	EDI_050050	26	ENU1_085490	26
105	EHI_075430	hypothetical protein	296	negative	0	ENU1_051930	39
106	EHI_077870	trichohyalin	406	negative	0	negative	0
107	EHI_080000	hypothetical protein	122	negative	0	negative	0
108	EHI_080210	hypothetical protein	83	negative	0	negative	0
109	EHI_080880	hypothetical protein	200	EDI_125160	47	negative	0
110	EHI_088600	Ribosomal protein S30	61	negative	0	negative	0
11	EHI_093460	hypothetical protein	108	negative	0	negative	0			100% to hypothetical phage protein [Campylobacter virus CP220]
12	EHI_093470	hypothetical protein	112	negative	0	negative	0			100% to hypothetical phage protein [Campylobacter virus CP220]
13	EHI_094020	hypothetical protein	92	negative	0	negative	0
14	EHI_095920	hypothetical protein	65	EDI_282480	49	negative	0
15	EHI_102490	hypothetical protein	137	negative	0	negative	0
16	EHI_102800	hypothetical protein	257	negative	0	negative	0
17	EHI_102810	hypothetical protein	192	negative	0	negative	0
18	EHI_102820	hypothetical protein	111	negative	0	negative	0
19	EHI_111190	hypothetical protein	112	negative	0	negative	0
120	EHI_107170	hypothetical protein	472	negative	0	ENU1_054940	30
21	EHI_113950	hypothetical protein	310	negative	0	negative	0
22	EHI_122000	hypothetical protein	122	negative	0	negative	0
23	EHI_127680	hypothetical protein	194	EDI_034690	43	negative	0
24	EHI_127850	phosphatidylinositol 3-kinase 3	273	negative	0	negative	0
25	EHI_131470	ribosome biogenesis protein Nop10	59	EDI_327850	0	EDI_327850	0
26	EHI_139290	hypothetical protein	112	negative	0	negative	0
27	EHI_142160	hypothetical protein	145	negative	0	negative	0
28	EHI_142370	hypothetical protein	224	EDI_330890	42	ENU1_100780	48
29	EHI_145480	hypothetical protein	252	negative	0	negative	0
130	EHI_162670	hypothetical protein	121	negative	0	negative	0
31	EHI_166690	hypothetical protein	324	negative	0	negative	0
32	EHI_170950	hypothetical protein	506	negative	0	ENU1_206370	48
33	EHI_174490	hypothetical protein	115	negative	0	negative	0
34	EHI_174500	hypothetical protein	105	negative	0	negative	0
35	EHI_174550	hypothetical protein	116	negative	0	negative	0
36	EHI_174560	hypothetical protein	451	negative	0	negative	0
37	EHI_174570	hypothetical protein	233	EDI_249890	32	negative	0
38	EHI_181520	kinetochore protein Spc25 domain-containing protein	210	negative	0	negative	0
39	EHI_181610	hypothetical protein	135	negative	0	negative	0
140	EHI_188000	hypothetical protein	411	negative	0	ENU1_164000	37
41	EHI_192570	hypothetical protein	100	negative	0	negative	0
42	EHI_199170	hypothetical protein	300	negative	0	negative	0
43	EHI_200340	hypothetical protein	118	EDI_138680	38	negative	0
44	EHI_126660	hypothetical protei	103	negative	0	negative	0
45	EHI_113890	serine-rich protein C30B4.01c precursor	175	negative	0	negative	0
46	EHI_087110	hypothetical protein	287	negative	0	negative	0
47	EHI_054520	hypothetical protein	174	negative	0	negative	0
48	EHI_038440	hypothetical protein	108	negative	0	negative	0
49	EHI_035530	hypothetical protein	284	negative	0	negative	0
150	EHI_025850	hypothetical protein	440	negative	0	negative	0
51	EHI_013895	4F5 family protein	59	negative	0	negative	0
52	EHI_007620	hypothetical protein	297	negative	0	negative	0
53	EHI_007510	hypothetical protein	474	negative	0	negative	0
54	EHI_044820	hypothetical protein	67	negative	0	negative	0
	CLUST
55	EHI_142570	hypothetical protein	113	EDI_142110	71	negative	0
56	EHI_162800	hypothetical protein	113	aber 396 aa	71	negative	0
57	EHI_154570	hypothetical protein	113		71	negative	0
58	EHI_165670	hypothetical protein	113		71	negative	0
59	EHI_200440	hypothetical protein	113		71	negative	0
160	EHI_018290	hypothetical protein	113		71	negative	0
61	EHI_027020	hypothetical protein	113		71	negative	0
62	EHI_059260	hypothetical protein	113		71	negative	0
63	EHI_034510	hypothetical protein	113		71	negative	0
64	EHI_078530	hypothetical protein	113		71	negative	0
65	EHI_074540	hypothetical protein	113		71	negative	0
66	EHI_056810	hypothetical protein	113		71	negative	0
67	EHI_029940	hypothetical protein	113		71	negative	0
	CLUST
68	EHI_177020	hypothetical protein	244	EDI_130160	71	Negative	0
69	EHI_193820	hypothetical protein	149	EDI_130160	70	Negative	0
170	EHI_071340	hypothetical protein	149	EDI_130160, INSERTION	70	Negative	0
71	EHI_101400	hypothetical protein	149	EDI_130160	70	Negative	0
72	EHI_142690	hypothetical protein	149	EDI_130160	70	Negative	0
73	EHI_104920	hypothetical protein	128	EDI_130160	70	Negative	0
74	EHI_011240	hypothetical protein	229	EDI_130160	70	Negative	0
75	EHI_033870	hypothetical protein	149	EDI_130160	70	Negative	0
175	TOTAL

## Sheet: Table S2 ARIEL
Table S2		ragine-rich antigens (Ariel) of E. histolytica and E. nuttalli.
	EHI_Accession No.	Gene name	length (aa)	EDI_Accession No.	Identity	ENU_Accession No.	Identity	TM	SP
1	EHI_080200	surface antigen ariel1	231	EDI_253820	44	negative	0	TM	SP
2	EHI_186470	surface antigen ariel1	199	EDI_253820	43	negative	0	TM	SP
3	EHI_101730	surface antigen ariel1	191	EDI_253820	43	negative	0	TM	SP
4	EHI_131360	surface antigen ariel1	215	EDI_253820	43	negative	0	no TM	SP
5	EHI_172850	surface antigen ariel1	207	EDI_253820	43	negative	0	TM	SP
6	EHI_098180	surface antigen ariel1	183	EDI_253820	43	negative	0	TM	SP
7	EHI_169800	surface antigen ariel1	183	EDI_253820	43	negative	0	TM	SP
8	EHI_185110	G-box-binding factor	220	negative	0	negative	0	no TM	SP
9	EHI_073980	hypothetical prot4ein	251	negative	0	negative	0	TM	SP
10	EHI_072000	serine-rich 25 kDa antigen protein	237	negative	0	negative	0	TM	SP
11	EHI_036490	surface antigen ariel1	254	negative	0	negative	0	TM	SP
12	EHI_005260	surface antigen ariel1	370	negative	0	ENU1_012640	92	TM	SP
13	EHI_188600	dentin sialophospho protein precursor	370	negative	0	ENU1_012640	92	TM	SP
14	EHI_041270	surface antigen ariel1	155	negative	0	negative	0	incomplete sequence	nd
15	EHI_028430	surface antigen ariel1	119	negative	0	negative	0	incomplete sequence	nd
16	EHI_057430	surface antigen ariel1	220	negative	0	negative	0	TM	no SP
17	EHI_123850	surface antigen ariel1	286	negative	0	negative	0	TM	SP
18	EHI_172730	hypothetical protein	282	negative	0	negative	0	TM	no SP

## Sheet: Table S3 EHI-ED
Table S3		Proteins whose encoding genes could only be detected in E. histolytica and E. dispar, but not in E. nuttalli.
	EHI_Accession No.	Gene name	length (aa)	EDI_Accession No.	Identity	ENU_Accession No.	Identity
	CLUST
1	EHI_079510	hypothetical protein	217	EDI_156160	90	negative	0
2	EHI_109230	hypothetical protein	218	EDI_156160	90	negative	0
3	EHI_168720	hypothetical protein	218	EDI_156160	91	negative	0
4	EHI_125500	hypothetical protein	218	EDI_156160	92	negative	0
5	EHI_074930	hypothetical protein	218	EDI_156160	90	negative	0
6	EHI_078950	hypothetical protein	218	EDI_156160	90	negative	0
7	EHI_059150	hypothetical protein	218	EDI_156160	91	negative	0
8	EHI_020910	hypothetical protein	217	EDI_156160	90	negative	0
9	EHI_042850	hypothetical protein	218	EDI_156160	90	negative	0
10	EHI_001740	hypothetical protein	218	EDI_156160	90	negative	0
	CLUST
11	EHI_149130	hypothetical protein	234	EDI_105590	96	negative	0
12	EHI_174610	hypothetical protein	234	EDI_105590	96	negative	0
13	EHI_059160	hypothetical protein	234	EDI_105590	93	negative	0
14	EHI_078960	hypothetical protein	235	EDI_105590	92	negative	0
	CLUST
15	EHI_149130	hypothetical protein	234	EDI_105590	96	negative	0
16	EHI_174610	hypothetical protein	234	EDI_105590	96	negative	0
17	EHI_059160	hypothetical protein	234	EDI_105590	93	negative	0
18	EHI_078960	hypothetical protein	235	EDI_105590	92	negative	0
	CLUST
19	EHI_097070	hypothetical protein	136	EDI_274480	88	negative	0
20	EHI_115930	hypothetical protein	151	EDI_274480	91	negative	0
	CLUST
21	EHI_064920	leucine rich repeat protein, BspA family	155	EDI_218030	82	negative	0
22	EHI_166160	leucine rich repeat protein, BspA family	155	EDI_218030	83	negative	0
	CLUST
23	EHI_006310	leucine rich repeat protein, BspA family	147	EDI_226140	87	negative	0
24	EHI_153950	leucine rich repeat protein, BspA family	147	EDI_226140	86	negative	0
	CLUST
25	EHI_020900	hypothetical protein	155	EDI_105590	72	negative	0
26	EHI_074920	hypothetical protein	164	EDI_105590	71	negative	0
	CLUST
27	EHI_109240	hypothetical protein	229	EDI_105590	87	negative	0
28	EHI_113790	hypothetical protein	215	EDI_105590	91	negative	0
	CLUST
29	EHI_100330	hypothetical protein	187	EDI_127020	69	negative	0
30	EHI_100400	DNA-repair protein	660	EDI_127020	84	negative	0
	CLUST
31	EHI_024220	hypothetical protein	304	EDI_342070	99	negative	0
32	EHI_160920	hypothetical protein	304	EDI_342070	96	negative	0
	CLUST
33	EHI_090840	chaperone clpB	259	EDI_215170	90	negative	0
34	EHI_155060	chaperone clpB	263	EDI_215170	90	negative	0
	CLUST
35	EHI_020990	hypothetical protein	129	EDI_327850	66	negative	0
36	EHI_130460	hypothetical protein	128	EDI_327850	62	negative	0
	CLUST	no homology to known proteins
37	EHI_096720	hypothetical protein	166	EDI_092700	86	negative	0
38	EHI_153630	hypothetical protein	246	EDI_093540	94	negative	0
	CLUST	no homology to known proteins
38	EHI_080380	hypothetical protein	161	EDI_086840	79	negative	0
40	EHI_198440	EHI_198440	172	EDI_086840	78	negative	0
	CLUST	no homology to known proteins
41	EHI_042840	hypothetical protein	229	EDI_105590	75	negative	0
42	EHI_168710	hypothetical protein	229	EDI_105590	75	negative	0
	CLUST	no homology to known proteins
43	EHI_086890	hypothetical protein	187	EDI_211360	84	negative	0
44	EHI_171440	hypothetical protein	178	EDI_211360	85	negative	0
45	EHI_000140	hypothetical protein	126	EDI_306050	92	negative	0
46	EHI_000300	N-ethylmaleimide-sensitive factor attachment protein	225	EDI_336170	99	negative	0
47	EHI_000590	40S ribosomal protein S6	266	EDI_023530	99	negative	0
48	EHI_000680	hypothetical protein	255	EDI_111330	78	negative	0
49	EHI_002220	hypothetical protein	140	EDI_137190	53	negative	0
50	EHI_006300	hypothetical protein	98	EDI_226130	92	negative	0
51	EHI_006530	nucleosome assembly protein 1-like 1	156	EDI_169320	95	negative	0
52	EHI_007140	hypothetical protein	144	EDI_122480	75	negative	0
53	EHI_007750	hypothetical protein	164	EDI_290730	94	negative	0
54	EHI_012350	hypothetical protein	190	EDI_326140	92	negative	0
55	EHI_012430	hypothetical protein	127	EDI_128720	96	negative	0
56	EHI_013440	hypothetical protein	157	EDI_337910	73	negative	0
57	EHI_013550	heat shock protein 101, ClpB	150	EDI_114810	90	negative	0
58	EHI_015010	hypothetical protein	294	EDI_313970	98	negative	0
59	EHI_015390	heat shock protein70	220	EDI_041980	91	negative	0
60	EHI_015750	chitinase Jessie3	214	EDI_333670	98	negative	0
61	EHI_016010	66 kDa stress protein	222	EDI_206630	92	negative	0
62	EHI_017060	DENN domain containing protein	303	EDI_314770	98	negative	0
63	EHI_017550	hypothetical protein	225	EDI_000330	83	negative	0
64	EHI_017770	hypothetical protein	126	EDI_050270	77	negative	0
65	EHI_017790	hypothetical protein	158	EDI_341780	92	negative	0
66	EHI_018150	hypothetical protein	167	EDI_236080	86	negative	0
67	EHI_018960	small GTPase RhoQ	102	EDI_050700	80	negative	0
68	EHI_019620	serine/threonine-protein phosphatase 2A 65 kDa regulatory subunit A	225	EDI_245870	96	negative	0
69	EHI_019660	hypothetical protein	230	EDI_055040	92	negative	0
70	EHI_020470	protein kinase domain containing protein	261	EDI_260550A	93	negative	0
71	EHI_020860	hypothetical protein	103	EDI_261620	80	negative	0
72	EHI_020870	hypothetical protein	142	EDI_327340	77	negative	0
73	EHI_021520	phosphoserine aminotransferase	277	EDI_151280	90	negative	0
74	EHI_021780	heat shock protein 70	322	EDI_344310	85	negative	0
75	EHI_024110	disulphide oxidoreductase	122	EDI_306150	98	negative	0
76	EHI_025480	hypothetical protein	94	EDI_070290	77	negative	0
77	EHI_025490	hypothetical protein	105	EDI_070290	95	negative	0
78	EHI_026590	heat shock protein 70	269	EDI_041980	94	negative	0
79	EHI_027560	pre-mRNA-splicing factor PRP46,	276	EDI_093720	87	negative	0
80	EHI_027810	hypothetical protein	139	EDI_301720	95	ENU1_043940	37
81	EHI_029350	hypothetical protein	204	EDI_284930	99	negative	0
82	EHI_029830	hypothetical protein	211	EDI_274050	94	negative	0
83	EHI_029950	hypothetical protein	145	EDI_114350	80	negative	0
84	EHI_030180	alcohol dehydrogenase 3	98	EDI_293140	86	negative	0
85	EHI_030790	hypothetical protein	224	EDI_082440	66	negative	0
86	EHI_030860	cysteine surface protein	428	EDI_317780A	74	negative	0
87	EHI_032670	hypothetical protein	120	EDI_078580	90	negative	0
88	EHI_033900	hypothetical protein	210	EDI_195160	91	negative	0
89	EHI_034840	hypothetical protein	293	EDI_010100	77	negative	0
90	EHI_034960	heat shock protein70, hsp70A2	295	EDI_052650	91	negative	0
91	EHI_038020	hypothetical protein	191	EDI_156160	90	negative	0
92	EHI_038030	hypothetical protein	151	EDI_250030	91	negative	0
93	EHI_039340	USP6 N-terminal-like protein	174	EDI_335790	91	ENU1_045670	46
94	EHI_041170	hypothetical protein	174	EDI_105590	81	negative	0
95	EHI_041580	hypothetical protein	388	EDI_230880	78	negative	0
96	EHI_041880	hypothetical protein	94	EDI_096330	85	negative	0
97	EHI_042570	hypothetical protein	152	EDI_227610	90	negative	0
98	EHI_042580	dolychil-diphosphooligosaccharide-- protein glycosyltransferase subunit	160	EDI_227620	98	negative	0
99	EHI_045480	high mobility group (HMG) box domain containing protein	111	EDI_049480	94	negative	0
100	EHI_048300	WD repeat protein 68	222	EDI_028860	95	negative	0
101	EHI_048860	U3 small nucleolar ribonucleo protein MPP10	215	EDI_344420	100	negative	0
102	EHI_048960	hypothetical protein	185	EDI_238930	95	negative	0
103	EHI_049030	ras-like protein 3 precursor		EDI_244910	92	negative	0
104	EHI_050640	P-glycoprotein 6	451	EDI_202600	99	negative	0
105	EHI_051470	kinesin motor domain containing protein	367	EDI_313830	93	negative	0
106	EHI_055630	ATP-binding cassette, sub-family C	288	EDI_072940	95	negative	0
107	EHI_056680	hypothetical protein	140	EDI_228220	85	negative	0
108	EHI_056920	threonine dehydratase catabolic	260	EDI_012350	99	negative	0
109	EHI_057850	40S ribosomal protein S4	197	EDI_031910	84	negative	0
110	EHI_058930	tyrosine kinase	351	EDI_142140	87	negative	0
111	EHI_059050	hypothetical protein	112	EDI_050690	76	negative	0
112	EHI_059340	hypothetical protein	176	EDI_137200	89	negative	0
113	EHI_059440	hypothetical protein	238	EDI_189670	86	negative	0
114	EHI_061240	hypothetical protein	220	EDI_167180	87	ENU1_058560	36
115	EHI_062810	tyrosine- protein kinase 2	273	EDI_132510	82	negative	0
116	EHI_063440	hypothetical protein	69	EDI_114810	91	negative	0
117	EHI_066500	hypothetical protein		EDI_183910	72	negative	0
118	EHI_066510	protein kinase	388	EDI_008100	77	negative	0
119	EHI_066520	hypothetical protein	217	EDI_280490	91	negative	0
120	EHI_067400	hypothetical protein	151	EDI_218540	92	negative	0
121	EHI_068140	hypothetical protein	224	EDI_043330	96	negative	0
122	EHI_068150	hypothetical protein	190	EDI_043340	94	negative	0
123	EHI_070440	leucine rich repeat protein, BspA family	117	EDI_218030	70	negative	0
124	EHI_070450	heat shock protein70	226	EDI_218040	73	negative	0
125	EHI_071600	T-complex protein 1, theta subunit	420	EDI_204280	99	negative	0
126	EHI_072250	hypothetical protein	224	EDI_343590	93	ENU1_179370	37
127	EHI_074380	hypothetical protein	136	EDI_071010	96	ENU1_144360	46
128	EHI_074500	hypothetical protein	113	EDI_236090	77	negative	0
129	EHI_075410	P-glycoprotein 5	290	EDI_269810	79	ENU1_062050	39
130	EHI_075420	P-glycoprotein 5	302	EDI_344960	79	negative	0
131	EHI_075730	hypothetical protein	136	EDI_317780	59	ENU1_211280	34
132	EHI_076480	heat shock protein 101	210	EDI_284380	93	negative	0
133	EHI_077510	hypothetical protein	366	EDI_237960	72	negative	0
134	EHI_080910	hypothetical protein	132	EDI_034400	88	negative	0
135	EHI_081110	hypothetical protein	283	EDI_061930	94	negative	0
136	EHI_081130	P-glycoprotein 6	524	EDI_202600	96	negative	0
137	EHI_081820	hypothetical protein	167	EDI_081650A	87	ENU1_181340	44
138	EHI_082040	hypothetical protein	163	EDI_291500	83	negative	0
139	EHI_082280	ubiquitin-conjugating enzyme E2 6	105	EDI_188590	93	negative	0
140	EHI_082380	transketolase, chloroplast	185	EDI_242070	94	negative	0
141	EHI_084730	multidrug resistance-associated protein	194	EDI_072940	92	negative	0
142	EHI_085720	hypothetical protein	294	EDI_150370	96	ENU1_186800	36
143	EHI_086040	protein phosphatase	282	EDI_249390	98	negative	0
144	EHI_086120	ribosomal protein S18	143	EDI_249300	100	negative	0
145	EHI_089460	hypothetical protein	132	EDI_327850	50	negative	0
146	EHI_089770	hypothetical protein	185	EDI_273030	97	negative	0
147	EHI_089880	AP-1 complex subunit mu-2	320	EDI_023890	93	negative	0
148	EHI_090390	hypothetical protein	138	EDI_172520	96	negative	0
149	EHI_091130	T-complex protein 1	358	EDI_045100	97	negative	0
150	EHI_091350	hypothetical protein	172	EDI_204760A	51	negative	0
151	EHI_091570	heat shock protein 70	387	EDI_052650	92	negative	0
152	EHI_091840	cysteine surface protein	347	EDI_300200	78	negative	0
153	EHI_092340	Sec61 protein	81	EDI_104420	95	negative	0
154	EHI_093580	60S ribosomal protein L6	204	EDI_340850	99	negative	0
155	EHI_094470	heat shock protein 101	121	EDI_125800	88	negative	0
156	EHI_094580	hypothetical protein	144	EDI_040180	81	negative	0
157	EHI_094680	chaperone clpB	314	EDI_344750	90	negative	0
158	EHI_095300	hypothetical protein	131	EDI_327850	81	negative	0
159	EHI_095710	hypothetical protein	295	EDI_068320	93	negative	0
160	EHI_096300	hypothetical protein	488	EDI_092300	84	negative	0
161	EHI_096730	prolyl oligopeptidase family protein	102	EDI_092710	93	negative	0
162	EHI_097060	hypothetical protein	80	EDI_109860	92	negative	0
163	EHI_098440	hypothetical protein,	547	EDI_295390	75	negative	0
164	EHI_099710	hypothetical protein	109	EDI_199330	91	negative	0
165	EHI_100810	heat shock protein 70	174	EDI_218040	83	negative	0
166	EHI_102700	hypothetical protein	169	EDI_160990	76	negative	0
167	EHI_103330	mannosyltransferase	384	EDI_229970	96	negative	0
168	EHI_104950	epsin-2	274	EDI_130310	96	negative	0
169	EHI_105820	serine/threonine kinase	141	EDI_280500	79	negative	0
170	EHI_106660	hypothetical protein	129	EDI_234940	90	negative	0
171	EHI_106700	protein kinase	236	EDI_237480	97	negative	0
172	EHI_107340	hypothetical protein	206	EDI_125120	82	negative	0
173	EHI_108130	heat shock protein70, hsp70A2	113	EDI_333330	96	negative	0
174	EHI_108240	cysteine protease	116	EDI_113060	93	negative	0
175	EHI_108510	hypothetical protein	194	EDI_202720	94	negative	0
176	EHI_109010	hypothetical protein	334	EDI_100820	96	negative	0
177	EHI_109570	serine/threonine- protein phosphatase 2B catalytic subunit	375	EDI_100820A	96	negative	0
178	EHI_111980	40S ribosomal protein S15	144	EDI_180790	100	negative	0
179	EHI_112050	transcription initiation factor TFIID family protein	212	EDI_260400	98	negative	0
180	EHI_112590	heat shock protein 70 family	325	EDI_052650	91	negative	0
181	EHI_112990	2,3-bisphosphoglycerate-independentphosphoglycerate mutase	210	EDI_101620	99	negative	0
182	EHI_114660	hypothetical protein	180	EDI_142710	66	ENU1_031320	45
183	EHI_116040	hypothetical protein	105	EDI_109860	88	negative	0
184	EHI_116830	D-phosphoglycerate dehydrogenase	223	EDI_314570	91	negative	0
185	EHI_116930	hypothetical protein	119	EDI_236080	87	negative	0
186	EHI_117370	hypothetical protein	407	EDI_292370	87	negative	0
187	EHI_118170	ribosomal protein S4	318	EDI_067450	98	negative	0
188	EHI_118220	vacuolar ATP synthase subunit B	168	EDI_264440	99	negative	0
189	EHI_119020	hypothetical protein	253	EDI_302810	87	negative	0
190	EHI_121060	hypothetical protein, conserved	695	EDI_053840	52		0
191	EHI_122920	N-system amino acid transporter 1	154	EDI_188900	97	negative	0
192	EHI_123020	hypothetical protein	175	EDI_247520	94	ENU1_040960	46
193	EHI_123290	hypothetical protein	192	EDI_107670	85	negative	0
194	EHI_123291	predicted protein	86	EDI_081790	84	negative	0
195	EHI_123840	tyrosine kinase	357	EDI_321240	85	negative	0
196	EHI_129000	glycogenphosphorylase	153	EDI_140530	99	negative	0
197	EHI_130470	hypothetical protein	138	EDI_327850	52	negative	0
198	EHI_131560	hypothetical protein	125	EDI_256140	89	negative	0
199	EHI_132140	Predicted Protein Sequence	152	EDI_338180	97	negative	0
200	EHI_132530	heat shock protein70, hsp70A2	141	EDI_333330	93	negative	0
201	EHI_132540	heat shock protein70, hsp70A2	162	EDI_041980	95	negative	0
202	EHI_132990	hypothetical protein	71	EDI_114930	94	ENU1_024010	38
203	EHI_134490	F-actin capping protein subunit beta	170	EDI_112230	98	negative	0
204	EHI_135810	hypothetical protein	229	EDI_129330	87	negative	0
205	EHI_135910	hypothetical protein	113	EDI_344950	89	negative	0
206	EHI_136500	protein kinase domain containing protein	241	EDI_178780	82	negative	0
207	EHI_136720	hypothetical protein	152	EDI_013580	94	negative	0
208	EHI_136740	hypothetical protein	187	EDI_013710	97	negative	0
209	EHI_137120	calcium-dependent protein kinase 2	413	EDI_134090	99	negative	0
210	EHI_139190	hypothetical protein	204	EDI_107910	69	negative	0
11	EHI_141440	hypothetical protein	102	EDI_313280	89	negative	0
12	EHI_141560	Ras family protein	101	EDI_286690	77	negative	0
13	EHI_141670	hypothetical protein	107	EDI_286700	97	negative	0
14	EHI_141790	hypothetical protein	226	EDI_193920	88	negative	0
15	EHI_142720	bifunctional short chain isoprenyl diphosphate synthase	326	EDI_237520	83	negative	0
16	EHI_142760	protein kinase domain containing protein	297	EDI_237480	97	negative	0
17	EHI_144850	hypothetical protein	262	EDI_034400	92	negative	0
18	EHI_145340	hypothetical protein	184	EDI_182540	82	negative	0
19	EHI_145450	hypothetical protein	274	EDI_050740	77	negative	0
220	EHI_146160	hypothetical protein	151	EDI_151320	92	negative	0
21	EHI_146170	nucleolar transcription factor 1-B	199	EDI_151310	79	negative	0
22	EHI_146680	hypothetical protein	190	EDI_137190	56	negative	0
23	EHI_146780	hypothetical protein	186	EDI_027080	84	negative	0
24	EHI_147220	Trucated hsp70 family protein	116	EDI_015120	87	negative	0
25	EHI_147730	serine/threonine kinase	203	EDI_132510	79	negative	0
26	EHI_147740	serine/threonine kinase	114	EDI_081790	81	negative	0
27	EHI_147850	serine/threonine kinase	114	EDI_081790	81	negative	0
28	EHI_148820	ribosomal protein S24	140	EDI_171760	99	negative	0
29	EHI_148960	hypothetical protein	96	EDI_085600	81	negative	0
30	EHI_150530	ATP-binding cassette sub-family E member 1	203	EDI_281160	99	negative	0
31	EHI_150540	ATP-binding cassette sub-family E member 1	238	EDI_238100	99	negative	0
32	EHI_150650	hypothetical protein	166	EDI_198120	68	negative	0
33	EHI_150970	hypothetical protein	209	EDI_237960	84	negative	0
34	EHI_151410	hypothetical protein	87	EDI_074390	67	negative	0
35	EHI_152290	hypothetical protein	118	EDI_168410	60	negative	0
36	EHI_152820	hypothetical protein	105	EDI_093050	77	negative	0
37	EHI_153570	hypothetical protein	325	EDI_093750	99	negative	0
38	EHI_153600	PAP2 superfamily domain containing protein	137	EDI_093290	91	negative	0
39	EHI_153620	prolyl oligopeptidase family protein	102	EDI_092710	93	negative	0
240	EHI_153640	hypothetical protein	236	EDI_093750	100	negative	0
41	EHI_153820	hypothetical protein	150	EDI_114930	91	negative	0
42	EHI_156460	hypothetical protein	186	EDI_338220	84	negative	0
43	EHI_157460	hypothetical protein	113	EDI_176340	82	negative	0
44	EHI_160230	hypothetical protein	178	EDI_336240	93	ENU1_073080	38
45	EHI_160570	26S protease regulatory subunit 8	211	EDI_191970	95	negative	0
46	EHI_161200	actin 2 protein	76	EDI_043510	100	negative	0
47	EHI_161660	signal recognition particle 68 kDa protein	207	EDI_227370	97	negative	0
48	EHI_161170	nuclear localization sequence-binding protein	166	EDI_330220	75	negative	0
49	EHI_162230	alpha-1,3-mannosyltransferase ALG2	340	EDI_074330	82	negative	0
250	EHI_164170	hypothetical protein	88	EDI_202100	98	negative	0
51	EHI_165270	L-myo-inositol-1-phosphate synthase	425	EDI_268390	98	negative	0
52	EHI_166050	mitochondrial-typeheat shock protein70	449	EDI_195250	92	negative	0
53	EHI_166850	proteasome subunit alpha type 4	239	EDI_278440	99	negative	0
54	EHI_167840	WH2 motif domain contaning protein	181	EDI_203910	54	negative	0
55	EHI_168080	vacuolar protein sorting35	175	EDI_252540	89	negative	0
56	EHI_168830	hypothetical protein	168	EDI_087090	51	negative	0
57	EHI_168840	hypothetical protein	176	EDI_250280	85	negative	0
58	EHI_169210	coatomer subunit delta	227	EDI_278070	93	ENU1_192360	33
59	EHI_169310	hypothetical protein	123	EDI_260840	92	negative	0
260	EHI_170580	Sec61 alpha subunit	79	EDI_278850	100	negative	0
61	EHI_171550	hypothetical protein	208	EDI_226130	88	ENU1_119230	31
62	EHI_172280	hypothetical protein	149	EDI_084120	76	negative	0
63	EHI_172740	hypothetical protein	184	EDI_132510	86	negative	0
64	EHI_173070	hypothetical protein	235	EDI_063850	91	negative	0
65	EHI_173410	mucin-2 precursor	551	EDI_200160	89	negative	0
66	EHI_173750	hypothetical protein	117	EDI_304530	93	negative	0
67	EHI_174240	hypothetical protein	118	EDI_134000	86	negative	0
68	EHI_174260	hypothetical protein	226	EDI_030490	99	negative	0
69	EHI_174380	hypothetical protein	224	EDI_250030	94	negative	0
270	EHI_174590	hypothetical protein	137	EDI_249910	90	negative	0
71	EHI_175600	heat shock protein 70, mitochondrial	199	EDI_218040	84	negative	0
72	EHI_176040	hypothetical protein	121	EDI_250270	66	negative	0
73	EHI_176480	leucine rich repeat protein, BspA family	241	EDI_126740	68	negative	0
74	EHI_178230	heat shock protein 101	252	EDI_223400	94	negative	0
75	EHI_178970	hypothetical protein	480	EDI_135210A	94	negative	0
76	EHI_180820	protein kinase	247	EDI_172640	95	negative	0
77	EHI_181390	hypothetical protein	203	EDI_253250	99	negative	0
78	EHI_181510	RecF/RecN/SMC domain containing protein	187	EDI_253270	99	negative	0
79	EHI_181810	hypothetical protein	175	EDI_184910	73	negative	0
280	EHI_181910	hypothetical protein	324	EDI_151660	67	negative	0
281	EHI_185130	protein kinase	359	EDI_132510	83	negative	0
282	EHI_185420	heat shock protein 70	312	EDI_052650	95	negative	0
283	EHI_185440	hypothetical protein	162	EDI_143780	97	ENU1_097090	28
284	EHI_186120	hypothetical protein	361	EDI_129280	81	negative	0
285	EHI_186220	hypothetical protein	157	EDI_041970	78	negative	0
286	EHI_188710	hypothetical protein	275	EDI_251420	90	ENU1_072650	23
287	EHI_191920	ranscription initiation factorTFIID subunitTaf73	333	EDI_217220	74	negative	0
288	EHI_193530	hypothetical protein	212	EDI_014090	77	negative	0
290	EHI_196510	hypothetical protein	214	EDI_039510	74	negative	0
91	EHI_196780	hypothetical protein	109	EDI_173680	75	negative	0
92	EHI_197000	phosphatidylinositol-3,4,5-trisphosphate3-phosphatase	247	EDI_336700	94	negative	0
93	EHI_197180	hypothetical protein	216	EDI_045850	84	negative	0
94	EHI_197680	hypothetical protein	168	EDI_336700	94	negative	0
95	EHI_198110	hypothetical protein	353	EDI_042290	56	negative	0
96	EHI_199980	hypothetical protein	133	EDI_148040	90	negative	0
97	EHI_199990	40S ribosomal protein S6,	269	EDI_023530	98	negative	0
98	EHI_200090	ribosomal protein L13A	148	EDI_201630	97	negative	0
99	EHI_200200	ABC transporter ATP-binding protein	172	EDI_201640	98	negative	0
300	EHI_200240	hypothetical protein	282	EDI_201670	95	ENU1_146640	23
301	EHI_201610	hypothetical protein	72	EDI_107460	88	negative	0
302	EHI_002010	mannose-6-phosphate isomerase	241	EDI_074350	94	negative	0
303	EHI_002110	hypothetical protein	149	EDI_226130	92	negative	0
304	EHI_012450	hypothetical protein	192	EDI_252880	95	negative	0
305	EHI_043240	glycogen phosphorylase	193	EDI_069350	99	negative	0
306	EHI_002110	hypothetical protein	149	EDI_226130	92	negative	0
307	EHI_057440	serine/threonine kinase	200	EDI_107670	85	negative	0
308	EHI_064570	40S ribosomal protein S15	144	EDI_336300	100	negative	0
309	EHI_002110	hypothetical protein	149	EDI_226130	92	negative	0
310	EHI_183680	heat shock protein 101	344	EDI_114500A	92	negative	0
	CLUST
311	EHI_195250	AIG1	367	EDI_036010	49	negative	0
312	EHI_199470	AIG1	294	EDI_185310	59	negative	0
313	EHI_115150	AIG1	309	EDI_185310	58	negative	0
314	EHI_129470	AIG1	291	EDI_036200	59	negative	0
315	EHI_176280	AIG1	303	EDI_035990	57	negative	0
316	EHI_022490	AIG1	403	EDI_036010	53	negative	0
317	EHI_067730	AIG1	303	EDI_185310	58	negative	0
317	EHI_089670	AIG1	386	EDI_036010	50	negative	0
318	EHI_041465	AIG1	414	EDI_185310	51	negative	0
319	EHI_136940	AIG1	308	EDI_185310	58	negative	0
320	EHI_102600	AIG1 family protein	178	EDI_185310	60	negative	0
321	EHI_157260	AIG1 family protein	179	EDI_185310	63	negative	0
322	EHI_072850	AIG1 family protein	163	EDI_036000	73	negative	0
323	EHI_079610	AIG1 family protein	145	EDI_185320	64	negative	0
324	EHI_115170	AIG1 family protein	198	EDI_185310	53	negative	0
325	EHI_195270	AIG1 family protein	188	EDI_295710	60	negative	0
	CLUST
326	EHI_168610	BspA	185	EDI_098120	62	negative	0
327	EHI_180550	BspA	186	EDI_098120	55	negative	0
328	EHI_182250	BspA	185	EDI_001030	63	negative	0
329	EHI_005660	BspA	163	EDI_001030	60	negative	0
330	EHI_143230	BspA	185	EDI_098120	55	negative	0
31	EHI_112690	BspA	185	EDI_098120	61	negative	0
32	EHI_113190	BspA	185	EDI_098120A	61	negative	0
33	EHI_161300	BspA	175	EDI_077690	69	negative	0
34	EHI_046800	BspA	160	EDI_226110	72	negative	0
35	EHI_028330	BspA	155	EDI_226110	73	negative	0
36	EHI_042470	BspA	182	EDI_170380A	57	negative	0
37	EHI_103140	leucine rich repeat protein, BspA family	259	EDI_315200	67	negative	0
38	EHI_158740	leucine rich repeat protein, BspA family	233	EDI_215510	70	negative	0
39	EHI_128460	leucine rich repeat protein, BspA family	237	EDI_250790	67	negative	0
340	EHI_098720	hypothetical protein	286	EDI_152940A	49	negative	0
41	EHI_112290	leucine rich repeat protein, BspA family	213	EDI_122190	55	negative	0
42	EHI_003790	BspA	169	EDI_226110	59	negative	0
43	EHI_008340	BspA	142	EDI_226110	73	negative	0
44	EHI_013750	BspA	270	EDI_218030	84	negative	0
45	EHI_016240	BspA	447	negative		negative	0
46	EHI_049160	leucine rich repeat protein, BspA family	405	EDI_195120	62	negative	0
47	EHI_051290	leucine rich repeat protein, BspA family	282	EDI_225060	55	negative	0
48	EHI_066620	leucine rich repeat protein, BspA family	329	EDI_001030	57	negative	0
49	EHI_084160	leucine rich repeat protein, BspA family	198	EDI_226110	62	negative	0
350	EHI_105370	leucine rich repeat protein, BspA family	256	EDI_325590	58	negative	0
51	EHI_106460	leucine rich repeat protein, BspA family	136	EDI_315200	73	negative	0
52	EHI_111960	leucine rich repeat protein, BspA family	164	EDI_218030	57	negative	0
53	EHI_154170	leucine rich repeat protein, BspA family	253	EDI_168030	55	negative	0
54	EHI_163960	leucine rich repeat protein, BspA family	135	EDI_331560	53	negative	0
55	EHI_173850	leucine rich repeat protein, BspA family	101	EDI_170380	49	negative	0
56	EHI_190890	leucine rich repeat protein, BspA family	132	EDI_144230	73	negative	0
	CLUST
57	EHI_171070	hypothetical protein	182	EDI_230880	76 (N-termial)	negative	0
58	EHI_201420	predicted protein	346	EDI_230880	76 (N-termial)	negative	0
	CLUST
59	EHI_181040	hypothetical protein	127	EDI_086950	61	negative	0
360	EHI_198450	hypothetical protein	128	EDI_086950	61	negative	0
61	EHI_154720	hypothetical protein	505	EDI_054680	53	negative	0
62	EHI_020960	hypothetical protein	504	EDI_054680	54	negative	0
63	EHI_063240	HP	116	EDI_328970	53	negative	0
64	EHI_195770	hypothetical protein	220	EDI_122690	54	negative	0
65	EHI_074710	hypothetical protein	67	EDI_044710	70	negative	0
66	EHI_154550	hypothetical protein	137	EDI_086310	69	negative	0
67	EHI_154590	hypothetical protein	152	EDI_077690	68	negative	0
68	EHI_157160	hypothetical protein	182	EDI_321240	68	negative	0
	CLUST
69	EHI_177020	hypothetical protein	244	EDI_130160	71	Negative	0
370	EHI_193820	hypothetical protein	149	EDI_130160	70	Negative	0
71	EHI_071340	hypothetical protein	149	EDI_130160, INSERTION	70	Negative	0
72	EHI_101400	hypothetical protein	149	EDI_130160	70	Negative	0
73	EHI_142690	hypothetical protein	149	EDI_130160	70	Negative	0
74	EHI_104920	hypothetical protein	128	EDI_130160	70	Negative	0
75	EHI_011240	hypothetical protein	229	EDI_130160	70	Negative	0
76	EHI_033870	hypothetical protein	149	EDI_130160	70	Negative	0
376	TOTAL

## Sheet: Table S4 BspA
Table S4		BspA protein family of E. histolytica and E. dispar
	EHI_Accession No.	Gene name	length (aa)	EDI_Accession No.	Identity	ENU_Accession No.	Identity
1	EHI_064920	leucine rich repeat protein, BspA family	155	EDI_218030	82	negative	0
2	EHI_166160	leucine rich repeat protein, BspA family	155	EDI_218030	83	negative	0
3	EHI_006310	leucine rich repeat protein, BspA family	147	EDI_226140	87	negative	0
4	EHI_153950	leucine rich repeat protein, BspA family	147	EDI_226140	86	negative	0
5	EHI_070440	leucine rich repeat protein, BspA family	117	EDI_218030	70	negative	0
6	EHI_176480	leucine rich repeat protein, BspA family	241	EDI_126740	68	negative	0
7	EHI_168610	BspA	185	EDI_098120	62	negative	0
8	EHI_180550	BspA	186	EDI_098120	55	negative	0
9	EHI_182250	BspA	185	EDI_001030	63	negative	0
10	EHI_005660	BspA	163	EDI_001030	60	negative	0
11	EHI_143230	BspA	185	EDI_098120	55	negative	0
12	EHI_112690	BspA	185	EDI_098120	61	negative	0
13	EHI_113190	BspA	185	EDI_098120	61	negative	0
14	EHI_161300	BspA	175	EDI_077690	69	negative	0
15	EHI_046800	BspA	160	EDI_226110	72	negative	0
16	EHI_028330	BspA	155	EDI_226110	73	negative	0
17	EHI_042470	BspA	182	EDI_170380	57	negative	0
18	EHI_103140	leucine rich repeat protein, BspA family	259	EDI_315200	67	negative	0
19	EHI_158740	leucine rich repeat protein, BspA family	233	EDI_215510	70	negative	0
20	EHI_128460	leucine rich repeat protein, BspA family	237	EDI_250790	67	negative	0
21	EHI_098720	hypothetical protein	286	EDI_152940	49	negative	0
22	EHI_112290	leucine rich repeat protein, BspA family	213	EDI_122190	55	negative	0
23	EHI_003790	BspA	169	EDI_226110	59	negative	0
24	EHI_008340	BspA	142	EDI_226110	73	negative	0
25	EHI_013750	BspA	270	EDI_218030	84	negative	0
26	EHI_016240	BspA	447	EDI_154380	54	negative	0
27	EHI_049160	leucine rich repeat protein, BspA family	405	EDI_195120	62	negative	0
28	EHI_051290	leucine rich repeat protein, BspA family	282	EDI_225060	55	negative	0
29	EHI_066620	leucine rich repeat protein, BspA family	329	EDI_001030	57	negative	0
30	EHI_084160	leucine rich repeat protein, BspA family	198	EDI_226110	62	negative	0
31	EHI_105370	leucine rich repeat protein, BspA family	256	EDI_325590	58	negative	0
32	EHI_106460	leucine rich repeat protein, BspA family	136	EDI_315200	73	negative	0
33	EHI_111960	leucine rich repeat protein, BspA family	164	EDI_218030	57	negative	0
34	EHI_154170	leucine rich repeat protein, BspA family	253	EDI_168030	55	negative	0
35	EHI_163960	leucine rich repeat protein, BspA family	135	EDI_331560	53	negative	0
36	EHI_173850	leucine rich repeat protein, BspA family	101	EDI_170380	49	negative	0
37	EHI_190890	leucine rich repeat protein, BspA family	132	EDI_144230	73	negative	0

## Sheet: Table S5 AIG
Table S5		AIG protein family of E. histolytica and E. dispar.
	EHI_Accession No.	Gene name	length (aa)	EDI_Accession No.	Identity	ENU_Accession No.	Identity
1	EHI_195250	AIG1 family protein	367	EDI_036010	49	negative	0
2	EHI_199470	AIG1 family protein	294	EDI_185310	58	negative	0
3	EHI_115150	AIG1 family protein	309	EDI_185310	58	negative	0
4	EHI_129470	AIG1 family protein	291	EDI_036200	59	negative	0
5	EHI_176280	AIG1 family protein	303	EDI_035990	57	negative	0
6	EHI_022490	AIG1 family protein	403	EDI_036010	53	negative	0
7	EHI_067730	AIG1 family protein	303	EDI_185310	58	negative	0
8	EHI_089670	AIG1 family protein	386	EDI_036010	50	negative	0
9	EHI_041465	AIG1 family protein	414	EDI_185310	51	negative	0
10	EHI_136940	AIG1 family protein	308	EDI_185310	58	negative	0
11	EHI_102600	AIG1 family protein	178	EDI_185310	60	negative	0
12	EHI_157260	AIG1 family protein	179	EDI_185310	63	negative	0
13	EHI_072850	AIG1 family protein	163	EDI_036000	73	negative	0
14	EHI_079610	AIG1 family protein	145	EDI_185320	64	negative	0
15	EHI_115170	AIG1 family protein	198	EDI_185310	53	negative	0
16	EHI_126560	AIG1 family protein	116	EDI_274460	77	ENU1_158210	97
17	EHI_195270	AIG1 family protein	188	EDI_295710	60	negative	0
18	EHI_022500	AIG1 family protein	403	EDI_036000	53	negative	0
19	EHI_025990	AIG1 family protein	306	EDI_301180	63	negative	0
20	EHI_037340	hypothetical protein	518	EDI_243490	82	negative	0
21	EHI_048030	hypothetical protein	823	EDI_243490	69	negative	0
22	EHI_083760	hypothetical protein	496	EDI_243490	72	negative	0
23	EHI_090940	hypothetical protein	518	EDI_243490	73	negative	0
24	EHI_101630	hypothetical protein	862	EDI_243490	65	negative	0
25	EHI_107540	hypothetical protein	816	EDI_243490	68	negative	0
26	EHI_109120	AIG1 family protein	293	EDI_036000	71	negative	0
27	EHI_114950	hypothetical protein	624	EDI_243490	79	negative	0
28	EHI_115160	AIG1 family protein	309	EDI_036000	60	negative	0
29	EHI_119040	AIG1 family protein	303	EDI_036000	60	negative	0
30	EHI_126550	AIG1 family protein	189	EDI_274460	81	ENU1_158210	95
31	EHI_136950	AIG1 family protein	308	EDI_036000	60	negative	0
32	EHI_144270	AIG1 family protein	287	EDI_301180	67	negative	0
33	EHI_144390	hypothetical protein	315	EDI_301170	69	negative	0
34	EHI_144490	hypothetical protein	612	EDI_036220	64	negative	0
35	EHI_176580	AIG1 family protein	304	EDI_234300	59	negative	0
36	EHI_157360	AIG1 family protein	285	EDI_036000	60	negative	0
37	EHI_176590	AIG1 family protein	358	EDI_234310	63	negative	0
38	EHI_176700	AIG1 family protein	298	EDI_234320	57	negative	0
39	EHI_180390	AIG1 family protein	335	EDI_028740	68	ENU1_161270	95
40	EHI_191790	hypothetical protein	223	EDI_131950	93	ENU1_207600	98
41	EHI_195260	AIG1 family protein	314	EDI_036000	61	negative	0
42	EHI_195270	AIG1 family protein	188	EDI_295710	60	negative	0
43	EHI_199470	AIG1 family protein	294	EDI_185310	58	negative	0

## Sheet: Table S6 EHI-ENU
Table S6		Proteins whose encoding genes could only be detected in E. histolytica and E. nuttalli, but not in E. dispar.
	EHI_Accession No.	Gene name	length (aa)	EDI_Accession No.	Identity	ENU_Accession No.	Identity
	CLUST
1	EHI_004560	hypothetical protein	121	negative	0	ENU1_118610	67
2	EHI_021580	hypothetical protein	130	negative	0	ENU1_118610	72
	CLUST				0
3	EHI_115270	hypothetical protein	111	negative	0	ENU1_068710	95
4	EHI_115400	hypothetical protein	111	negative	0	ENU1_068710	95
	CLUST				0
5	EHI_037920	hypothetical protein	460	negative	0	ENU1_033640	81
6	EHI_166370	hypothetical protein	501	negative	0	ENU1_054940	89
	CLUST				0
7	EHI_044960	hypothetical protein	179	negatve	0	ENU1_051720	94
8	EHI_050320	hypothetical protein	179	negatve	0	ENU1_051720	94
9	EHI_001940	hypothetical protein	154	negative	0	ENU1_044460	61
					0
	ALL OTHERS				0
10	EHI_005110	hypothetical protein	68	negative	0	ENU1_171340	99
11	EHI_010260	hypothetical protein	197	negative	0	ENU1_102390	99
12	EHI_023220	hypothetical protein		negative	0	ENU1_145390	100
13	EHI_023400	Ribosomal protein S30,	61	negative	0	ENU1_102280	73
14	EHI_024660	chitinase Jessie	90	EDI_120190	45	ENU1_013930	99
15	EHI_025600	60S ribosomal protein L37	49	negative	0	ENU1_127110	100
16	EHI_030730	hypothetical protein	153	negative	0	ENU1_054630	96
17	EHI_038990	Protein transport protein SEC61 gamma subunit	70	negative	0	ENU1_113810	100
18	EHI_049340	hypothetical protein	219	negative	0	ENU1_196720	94
19	EHI_049550	hypothetical protein	128	negative	0	ENU1_087690	98
20	EHI_053140	hypothetical protein	182	negative	0	ENU1_020560	97
21	EHI_065340	hypothetical protein	150	negative	0	ENU1_195840	91
22	EHI_071210	hypothetical protein	299	negative	0	ENU1_180380	82
23	EHI_079985	hypothetical protein	121	negative	0	ENU1_058430A	96
24	EHI_080580	hypothetical protein	115	negative	0	ENU1_103510	97
25	EHI_087210	hypothetical protein	333	negative	0	ENU1_195420	83
26	EHI_090640	cylicin-2	356	negative	0	ENU1_130490	84
27	EHI_092110	hypothetical protein	56	negative	0	ENU1_050970	98
28	EHI_098020	hypothetical protein	189	negative	0	ENU1_116240	97
29	EHI_104880	hypothetical protein	119	negative	0	ENU1_128720	56
30	EHI_107020	hypothetical protein	241	negative	0	ENU1_118020	85
31	EHI_114000	hypothetical protein	360	negative	0	ENU1_035580	87
32	EHI_114770	hypothetical protein	266	negative	0	ENU1_157230	72
33	EHI_118420	hypothetical protein	106	negative	0	ENU1_039520	90
34	EHI_122780	DNA-directed RNA polymerase subunit N	73	negative	0	ENU1_189830	100
35	EHI_124380	hypothetical protein	101	negative	0	ENU1_018440	98
36	EHI_135100	zinc finger domain containing protein	87	negative	0	ENU1_074020	100
37	EHI_135580	hypothetical protein	110	negative	0	ENU1_125350	87
38	EHI_145280	hypothetical protein	170	EDI_118730	34	ENU1_177790	63
39	EHI_145290	hypothetical protein	149	EDI_082040	45	ENU1_177790	84
40	EHI_145850	hypothetical protein	444	negative	0	ENU1_148460	84
41	EHI_145970	hypothetical protein	1424	negative	0	ENU1_042280	88
42	EHI_146100	hypothetical protein	406	negative	0	ENU1_054940	30
43	EHI_146110	hypothetical protein	397	EDI_130570	39	ENU1_105300	96
44	EHI_146130	hypothetical protein	126	negative	0	ENU1_191900	82
45	EHI_147710	Ribosomal protein S30	62	negative	0	ENU1_102280	100
46	EHI_152250	dynein light chain 1	90	negative	0	ENU1_140210	99
47	EHI_154150	suppressor protein SRP40	348	negative	0	ENU1_012640	99
48	EHI_159650	hypothetical protein	124	negative	0	ENU1_067730	92
49	EHI_167740	hypothetical protein	149	negative	0	ENU1_162470	93
50	EHI_168860	hypothetical protein	275	negative	0	ENU1_199230	97
51	EHI_169350	nonpathogenic pore-forming peptide precursor	92	EDI_206610	38	ENU1_030930	98
52	EHI_170430	hypothetical protein	167	EDI_165250	49	ENU1_167910	94
53	EHI_174230	hypothetical protein	587	EDI_018050	42	ENU1_208660	83
54	EHI_180140	hypothetical protein	277	negative	0	ENU1_051930	82
55	EHI_180780	hypothetical protein	105	negative	0	ENU1_011980	91
56	EHI_181280	hypothetical protein	291	negative	0	ENU1_175230	93
57	EHI_182800	hypothetical protein	64	negative	0	ENU1_066030	95
58	EHI_185250	hypothetical protein	434	EDI_320360	44	ENU1_129140	67
59	EHI_191770	hypothetical protein,	283	negative	0	ENU1_207630	81
60	EHI_198210	hypothetical protein	586	EDI_225050	37	ENU1_149440	52
61	EHI_198850	hypothetical protein	110	negative	0	ENU1_177920	95
62	EHI_199710	hypothetical protein	210	EDI_044390	33	ENU1_047750	94
63	EHI_155230	hypothetical protein	122	negative	0	ENU1_014750	92
64	EHI_074080	hypothetical protein	105	negative	0	ENU1_009260	97
65	EHI_086160	hypothetical protein	92	negative	0	ENU1_151780	82
66	EHI_005260	surface antigen ariel1	370	negative	0	ENU1_012640	92
67	EHI_188600	dentin sialophospho protein precursor	370	negative	0	ENU1_012640	92
67	Total

## Sheet: Table S7 EHI-ED-ENU
Table S7		Proteins whose encoding genes could only be detected in E. histolytica, E. nuttalli, and E. dispar.
	EHI_Accession No.	Gene name	length (aa)	EDI_Accession No.	Identity	ENU_Accession No.	Identity
	CLUST
1	EHI_112790	acetyltransferase	204	EDI_092750	67	ENU1_055580	65
2	EHI_122100	acetyltransferase	204	EDI_092750	68	ENU1_055580	67
3	EHI_157020	maltose O-acetyltransferase	191	EDI_092750	62	ENU1_055580	60
4	EHI_039180	acetyltransferase	204	EDI_092750	75	ENU1_119990	67
5	EHI_107550	bacterial transferase hexapeptide family protein	176	EDI_092750	75	ENU1_119990	66
6	EHI_029610	maltose O-acetyltransferase	191	EDI_092750		ENU1_119990	72
	CLUST
7	EHI_165920	hypothetical protein	451 aa	EDI_029090	60	ENU1_211280	57
8	EHI_109470	hypothetical protein	391	EDI_029090	60	ENU1_211280	62
	CLUST
9	EHI_170970	hypothetical protein	366	EDI_039090	73	ENU1_128370	95
10	EHI_183780	hypothetical protein	339 aa	EDI_039090	72	ENU1_128370	96
	CLUST
11	EHI_047630	hypothetical protein	266	EDI_312090	84	ENU1_164970	58
12	EHI_109250	hypothetical protein	260	EDI_312090	84	ENU1_164970	59
13	EHI_027800	galactose binding lectin 35 kDa subunit	279	EDI_213170	63	ENU1_190790	65
14	EHI_183400	galactose-inhibitable lectin 35 kDa subunit	262	EDI_213170	55	ENU1_190790	57
	CLUST	midasin
15	EHI_128230	midasin	249	EDI_093880	98	ENU1_005010	99
16	EHI_153830	midasin	249	EDI_093880	98	ENU1_005010	99
	CLUST	no homology to known proteins
17	EHI_077760	hypothetical protein	476	EDI_181420	70	ENU1_164970	50
18	EHI_170960	hypothetical protein	415	EDI_181420	63	ENU1_164970	50
19	EHI_000690	seryl-tRNA synthetase	251	EDI_026550	99	ENU1_077960	100
20	EHI_001040	hypothetical protein	203	EDI_215490	76	ENU1_201130	99
21	EHI_001160	plasma membrane calcium-transporting ATPase	325	EDI_013570	82	ENU1_166290	86
22	EHI_001280	HP; Acetyktransferase, GNAT	85	EDI_131040	94	ENU1_048830	50
23	EHI_001290	P-glycoprotein 2	322	EDI_310500	94	ENU1_062050	65
24	EHI_003240	N-acetylmuraminidase	86	EDI_206270	96	ENU1_085080	62
25	EHI_004540	hypothetical protein	289	EDI_346110	92	ENU1_003620	98
26	EHI_005990	hypothetical protein	176	EDI_199200	92	ENU1_105000	95
27	EHI_006200	3-phosphoinositide-dependent protein kinase 1	199	EDI_198990	97	ENU1_040840	99
28	EHI_006560	78 kD aglucose-regulated protein homolog	295	EDI_169350	90	ENU1_076780	94
29	EHI_006730	hypothetical protein	398	EDI_244330	92	ENU1_001160	97
30	EHI_006850	hypothetical protein	167	EDI_007450	53	ENU1_199120	50
31	EHI_008470	vacuolar sorting protein 26	287	EDI_061500	95	ENU1_071820	99
32	EHI_008920	hypothetical protein	249	EDI_093280	79	ENU1_169730	67
33	EHI_009030	hypothetical protein	133	EDI_281550	97	ENU1_085100	99
34	EHI_012440	hypothetical protein	307	EDI_199070	78	ENU1_157990	97
35	EHI_012920	hypothetical protein	152	EDI_044830	93	ENU1_097270	99
36	EHI_013100	AP-2 complex subunit beta-1	177	EDI_298630	95	ENU1_093360	100
37	EHI_014210	hypothetical protein	201	EDI_126470	95	ENU1_124880	97
38	EHI_014380	hypothetical protein	500	EDI_330440	80	ENU1_064110	92
39	EHI_014390	AP-2 complex protein	582	EDI_259990	87	ENU1_160840	95
40	EHI_014410	malate dehydrogenase	186	EDI_208530	92	ENU1_024810	100
41	EHI_015760	serine/threonine kinase	227	EDI_038360	94	ENU1_157690	69
42	EHI_015960	protein kinase	190	EDI_247400	97	ENU1_078930	60
43	EHI_017150	hypothetical protein	238	EDI_221780	96	ENU1_056140	100
44	EHI_018740	peroxiredoxin	132	EDI_251430	76	ENU1_009840	94
45	EHI_019060	DNA mismatch repair protein mutS	225	EDI_290570	88	ENU1_033750	95
46	EHI_019590	hypothetical protein	229	EDI_184670	90	ENU1_028750	97
47	EHI_020370	ribosomal protein L27a	133	EDI_278060	99	ENU1_176320	98
48	EHI_020970	hypothetical protein	342	EDI_082040	72	ENU1_063010	82
49	EHI_021490	coiled-coil domain-containing protein 25,	168	EDI_156890	99	ENU1_069600	99
50	EHI_021500	ankyrin repeat protein	244	EDI_151150	94	ENU1_069610	95
51	EHI_022020	hypothetical protein	134	EDI_014810	98	ENU1_000730	100
52	EHI_022240	actin	94	EDI_222330	96	ENU1_068120	100
53	EHI_022300	hypothetical protein	283	EDI_187170	97	ENU1_107660	100
54	EHI_022730	signal recognition particle 54 kDa protein	259	EDI_248350	99	ENU1_089760	100
55	EHI_022840	hypothetical protein	180	EDI_248360	99	ENU1_089770	100
56	EHI_024000	hypothetical protein	183	EDI_015620	83	ENU1_006320	96
57	EHI_024990	hypothetical protein	110	EDI_272820	88	ENU1_026410	97
58	EHI_025720	hypothetical protein	159	EDI_134790	92	ENU1_137100	97
59	EHI_026490	hypothetical protein	180	EDI_101770	91	ENU1_010570	95
60	EHI_027130	hypothetical protein	348	EDI_278100	96	ENU1_044700	99
61	EHI_027330	hypothetical protein	161	EDI_182340	88	ENU1_105850	94
62	EHI_030610	HECT domain and RCC1-like domain-containing protein	179	EDI_317170	97	ENU1_013080	99
63	EHI_027230	hypothetical protein	284	EDI_198560	59	ENU1_099280	60
64	EHI_032900	hypothetical protein	172	EDI_151880	91	ENU1_034700	96
65	EHI_034010	hypothetical protein	243	EDI_237860	81	ENU1_006330	93
66	EHI_034820	hypothetical protein	161	EDI_316420	54	ENU1_167360	98
67	EHI_035060	fumarate hydratase class I	215	EDI_237990	97	ENU1_005820	99
68	EHI_037440	hypothetical protein	138	EDI_242200	91	ENU1_042620	99
69	EHI_038340	hypothetical protein	118	EDI_005200	88	ENU1_028550	96
70	EHI_038690	ubiquitin-activating enzyme E1 1	572	EDI_070750	99	ENU1_038870	99
71	EHI_039320	hypothetical protein	157	EDI_335770	97	ENU1_035180	98
72	EHI_039360	pumilio family RNA-binding protein	262	EDI_335910	93	ENU1_102840	96
73	EHI_039470	pumilio family RNA-binding protein	113	EDI_335910	89	ENU1_102840	99
74	EHI_039710	hypothetical protein	158	EDI_044220	92	ENU1_025550	99
75	EHI_040480	mRNA cap guanine-N7 methyltransferase	208	EDI_109490	94	ENU1_118760	99
76	EHI_040950	hypothetical protein	152	EDI_037970	51	ENU1_206580	54
77	EHI_042680	Ras family protein	161	EDI_085730	96	ENU1_115200	98
78	EHI_043340	hypothetical protein	108	EDI_317100	77	ENU1_049350	92
79	EHI_043540	hypothetical protein	151	EDI_162310	93	ENU1_161760	97
80	EHI_044350	hypothetical protein	120	EDI_028560	94	ENU1_167690	99
81	EHI_044830	ribosomal protein L39	51	EDI_246470	100	ENU1_027430	100
82	EHI_044980	tumor suppressor candidate 4	262	EDI_245670	97	ENU1_001050	100
83	EHI_044990	hypothetical protein	162	EDI_245680	89	ENU1_001040	96
84	EHI_045080	pyruvate, phosphate dikinase	140	EDI_245170	96	ENU1_127350	100
85	EHI_045090	hypothetical protein	246	EDI_025810	99	ENU1_127350	100
86	EHI_045920	hypothetical protein	217	EDI_013000	93	ENU1_010790	100
87	EHI_046040	hypothetical protein	152	EDI_083080	62	ENU1_187360	51
88	EHI_047210	hypothetical protein	175	EDI_262170	80	ENU1_026830	98
89	EHI_047920	hypothetical protein	204	EDI_009960	93	ENU1_062260	98
90	EHI_048140	hypothetical protein	167	EDI_308770	65	ENU1_122880	96
91	EHI_048210	splicing factor, arginine/serine-rich	199	EDI_024400	95	ENU1_122810	99
92	EHI_049280	hypothetical protein	279	EDI_079340	95	ENU1_029270	99
93	EHI_049670	hypothetical protein	822	EDI_167500	90	ENU1_016400	96
94	EHI_049990	chaperone proteinDNAJ	172	EDI_020750	91	ENU1_067610	98
95	EHI_050130	60S ribosomal protein L14	121	EDI_245890	99	ENU1_197940	98
96	EHI_050580	hypothetical protein	139	EDI_156930	89	ENU1_065710	94
97	EHI_051580	hypothetical protein	214	EDI_277110	95	ENU1_162360	100
98	EHI_051690	hypothetical protein	209	EDI_277110	95	ENU1_162360	99
99	EHI_051860	hypothetical protein	132	EDI_135340	79	ENU1_031710	94
100	EHI_051920	protein kinase	284	EDI_160040	95	ENU1_201960	99
101	EHI_052610	60S acidic ribosomal protein P2	63	EDI_005370	100	ENU1_162530	98
102	EHI_053860	hypothetical protein	475	EDI_256220	97	ENU1_035080	99
103	EHI_054540	hypothetical protein	214	EDI_079150	92	ENU1_060870	100
103	EHI_054780	hypothetical protein	129	EDI_310640	64	ENU1_193200	80
105	EHI_055140	ethanolamine phosphotransferase	136	EDI_353900	94	ENU1_094740	99
106	EHI_055850	L-asparaginase 1	218	EDI_135250	96	ENU1_103750	62
106	EHI_056130	RhoGAP domain containing protein	358	EDI_253000	90	ENU1_005920	95
108	EHI_057420	hypothetical protein	245	EDI_036220	66	ENU1_189060	85
109	EHI_057450	hypothetical protein	206	EDI_315100	98	ENU1_044310	100
110	EHI_057550	methionine gamma-lyase	275	EDI_080220	98	ENU1_104850	64
111	EHI_059540	Brix domain-containing protein 1	153	EDI_220490	97	ENU1_116260	98
112	EHI_060210	hypothetical protein	265	EDI_292370	91	ENU1_025060	99
113	EHI_061340	dipeptidyl-peptidase	243	EDI_096060	93	ENU1_082510	97
114	EHI_061440	hypothetical protein	161	EDI_041270	97	ENU1_066930	97
115	EHI_061450	hypothetical protein	151	EDI_046190	89	ENU1_094750	94
116	EHI_063020	hypothetical protein	246	EDI_345270	88	ENU1_052280	94
117	EHI_063140	hypothetical protein	128	EDI_260090	79	ENU1_033740	97
118	EHI_064200	ubiquitin carboxyl-terminal hydrolase 5	171	EDI_167820	99	ENU1_000510	97
119	EHI_067380	hypothetical protein	149	EDI_231770	97	ENU1_017030	94
120	EHI_068380	WD domain containing protein	169	EDI_247270	96	ENU1_071370	99
121	EHI_072240	glucose-6-phosphate isomerase	164	EDI_343600	95	ENU1_012750	99
122	EHI_073320	hypothetical protein	176	EDI_090980	84	ENU1_204290	96
123	EHI_073500	hypothetical protein	102	EDI_313280	89	ENU1_155340	52
124	EHI_074180	cysteine proteinase 1	315	EDI_171580	82	ENU1_055850	81
125	EHI_074560	hypothetical protein	308	EDI_082040	51	ENU1_177790	88
126	EHI_075530	coatomer subunit beta	147	EDI_144630	97	ENU1_073400	100
127	EHI_075740	hypothetical protein	102	EDI_321240	63	ENU1_211280	52
128	EHI_076030	hypothetical protein	434	EDI_193690	98	ENU1_120690	93
129	EHI_077220	pre-mRNA cleavage factor I 25 kDa subunit	129	EDI_292120	96	ENU1_083600	100
130	EHI_077490	hypothetical protein	165	EDI_047960	84	ENU1_077160	99
131	EHI_077770	UDP-glucose:glyco protein glucosyltransferase 1 precursor	98	EDI_239000	89	ENU1_031210	95
132	EHI_078750	hypothetical protein	231	EDI_277670	93	ENU1_049840	96
133	EHI_078850	hypothetical protein	166	EDI_292370	84	ENU1_025060	89
134	EHI_080600	hypothetical protein	147	EDI_067770	88	ENU1_009050	96
135	EHI_081430	adenylylcyclase-associated protein	162	EDI_202930	100	ENU1_037020	100
136	EHI_081625	hypothetical protein	538	EDI_134780	60	ENU1_202620	93
137	EHI_081810	hypothetical protein	161	EDI_081650	81	ENU1_017500	85
138	EHI_082270	aspartate ammonia-lyase	177	EDI_188570	99	ENU1_122080	99
139	EHI_083100	hypothetical protein	110	EDI_077850	98	ENU1_116940	100
140	EHI_084260	1-Cys peroxiredoxin	217	EDI_034430	83	BAF57010.1	91
141	EHI_085710	hypothetical protein	196	EDI_150380	94	ENU1_111070	95
142	EHI_087010	hypothetical protein	190	EDI_020700	97	ENU1_127820	92
143	EHI_087410	high mobility group (HMG) box domain containing protein	95	EDI_085770	84	ENU1_063460	98
144	EHI_087430	hypothetical protein	238	EDI_085790	96	ENU1_002760	97
145	EHI_087720	hypothetical protein	179	EDI_130950	76	ENU1_050570	95
146	EHI_087910	hypothetical protein	191	EDI_130780	91	ENU1_14101	100
147	EHI_090410	hypothetical protein	157	EDI_057420	65	ENU1_214130	83
148	EHI_091670	hypothetical protein	256	EDI_192700	57	ENU1_193710	96
149	EHI_091960	hypothetical protein	161	EDI_134750	98	ENU1_010670	100
150	EHI_092070	WD domain containing protein	204	EDI_011640	98	ENU1_010680	99
151	EHI_092930	hypothetical protein	116	EDI_343790	96	ADV90561	99
152	EHI_093990	hypothetical protein	188	EDI_146050	66	ENU1_170550	83
153	EHI_094060	actin binding protein	339	EDI_145990	100	ENU1_079800	99
154	EHI_094250	hypothetical protein	225	EDI_198560	96	ENU1_099280	98
155	EHI_094370	hypothetical protein	169	EDI_344730	97	ENU1_112500	97
156	EHI_094780	pescadillo homolog	163	EDI_291390	99	ENU1_028420	100
157	EHI_097170	hypothetical protein	106	EDI_138650	89	ENU1_006930	100
158	EHI_098210	lysine and glutamic acid-rich protein 1 (KERP1)	184	QKI29182	84	ENU1_189420	97
159	EHI_098970	hypothetical protein	243	EDI_026070	99	ENU1_060770	99
160	EHI_098980	hypothetical protein	185	EDI_013000	88	ENU1_010790	99
161	EHI_099330	hypothetical protein	168	EDI_056630	58	ENU1_085360	87
162	EHI_099680	hypothetical protein	218	EDI_024670	50	ENU1_145940	96
163	EHI_101530	hypothetical protein	125	EDI_184430	96	ENU1_023270	98
164	EHI_103710	F-box domain containing protein	307	EDI_345930	96	ENU1_075510	99
165	EHI_104200	hypothetical protein	157	EDI_104520	74	ENU1_173100	72
166	EHI_104210	hypothetical protein	187	EDI_191510	55	ENU1_173100	64
167	EHI_104660	60S acidic ribosomal protein P1	106	EDI_343340	92	ENU1_206630	75
168	EHI_105230	eucine-rich repeat containing protein	284	EDI_130770	94	ENU1_103900	99
169	EHI_105670	plastin-2	227	EDI_019870	91	ENU1_086930	99
170	EHI_105970	diacylglycerol cholinephosphotransferase	130	EDI_315960	96	ENU1_009040	98
171	EHI_106800	hypothetical protein	105	EDI_138600	93	ENU1_007930	71
172	EHI_108620	hypothetical protein	666	EDI_187140	77	ENU1_121250	86
173	EHI_108780	hypothetical protein	162	EDI_009730	95	ENU1_040430	99
174	EHI_110630	hypothetical protein	331	EDI_318360	90	ENU1_015700	99
175	EHI_110640	HEAT repeat domain containing protein	182	EDI_340560	93	ENU1_015680	99
176	EHI_110740	hypothetical protein	863	EDI_340670	92	ENU1_089510	98
177	EHI_110800	RhoGAP domain containing protein	179	EDI_043350	94	ENU1_048690	98
178	EHI_111010	hypothetical protein	113	EDI_182340	86	ENU1_105850	92
179	EHI_111330	hypothetical protein	136	EDI_157270	96	ENU1_011380	99
180	EHI_111550	hypothetical protein	656	EDI_339620	82	ENU1_198720	87
181	EHI_111590	hypothetical protein	158	EDI_186650	70	ENU1_193960	52
182	EHI_111600	hypothetical protein	91	EDI_186650	57	ENU1_187640	60
183	EHI_111720	grainin 2	126	EDI_060410	93	ENU1_012220	57
184	EHI_112830	hypothetical protein	202	EDI_125160	97	ENU1_166770	98
185	EHI_113440	serine/threonine- protein kinase3/4	85	EDI_062060	94	ENU1_124530	99
186	EHI_114810	hypothetical protein	159	EDI_238980	97	ENU1_193850	56
187	EHI_117270	fumarate hydratase class I	206	EDI_237990	98	ENU1_005820	99
188	EHI_117880	hypothetical protein	121	EDI_207010	93	ENU1_210510	100
189	EHI_118130	C2 domain containing protein	389	EDI_206770	87	ENU1_078210	98
190	EHI_120650	hypothetical protein	171	EDI_116500	96	ENU1_011260	99
191	EHI_120940	hypothetical protein	191	EDI_053720	95	ENU1_170920	100
192	EHI_120950	hypothetical protein	211	EDI_334460	92	ENU1_170920	99
193	EHI_123120	hypothetical protein	194	EDI_282690	57	ENU1_004250	98
194	EHI_124720	phenylalanyl-tRNA synthetase beta chain	85	EDI_226150	98	ENU1_071720	100
195	EHI_125130	competence protein ComEC,	192	EDI_115770	96	ENU1_119280	53
196	EHI_125180	glutamine synthetase	266	EDI_115920	88	ENU1_070480	97
197	EHI_127960	transcriptional regulator cudA	244	EDI_353090	90	ENU1_004120	98
198	EHI_128490	hypothetical protein	94	EDI_271030	87	ENU1_149830	92
199	EHI_128590	hypothetical protein	257	EDI_346110	94	ENU1_003620	99
200	EHI_129630	DNA primase small subunit	189	EDI_346130	90	ENU1_062500	93
201	EHI_129730	protein kinase rad3	255	EDI_002650	87	ENU1_000630	98
202	EHI_129760	zinc knuckle-domain containing protein	190	EDI_002620	94	ENU1_064240	97
203	EHI_130160	heat shock protein 70	389	EDI_315920	67	ENU1_155940	68
204	EHI_131670	dynamin-1-like protein	214	EDI_298540	83	ENU1_130590	99
205	EHI_132350	hypothetical protein,	62	EDI_328860	98	ENU1_044070	98
206	EHI_132890	hypothetical protein	194	EDI_051810	96	ENU1_060760	98
207	EHI_133210	hypothetical protein	122	EDI_149140	91	ENU1_035920	98
208	EHI_133220	myb-like DNA-binding domain containing protein	256	EDI_149130	91	ENU1_035930	97
209	EHI_133430	dipeptidyl-peptidase	127	EDI_096060	95	ENU1_082510	98
210	EHI_133660	hypothetical protein	129	EDI_318460	88	ENU1_006550	98
211	EHI_134360	ribonuclease H2 subunit A	354	EDI_127300	93	ENU1_063250	99
212	EHI+A890:B893_135700	hypothetical protein	268	EDI_002660	80	ENU1_006450	98
213	EHI_136220	hypothetical protein	391	EDI_202850	95	ENU1_053960	97
214	EHI_138770	60S acidic ribosomal protein P2	105	EDI_005370	99	ENU1_162530	98
215	EHI_140380	hypothetical protein	202	EDI_043250	78	ENU1_010890	96
216	EHI_141220	hypothetical protein	201	EDI_180460	98	ENU1_006020	100
217	EHI_143120	hypothetical protein	382	EDI_338710	93	ENU1_101670	97
218	EHI_143430	60S ribosomal protein L39	51	EDI_246470	100	ENU1_027430	100
219	EHI_143770	hypothetical protein	216	EDI_046190	92	ENU1_094750	96
220	EHI_144280	hypothetical protein	247	EDI_301180	72	ENU1_169590	81
221	EHI_145740	hypothetical protein	198	EDI_326780	94	ENU1_034440	100
222	EHI_146140	Calponin homology domain protein	304	EDI_263690	100	ENU1_103170	100
223	EHI_146400	phospholipase D active site domain-containing protein	185	EDI_186670	84	ENU1_018570	97
224	EHI_146530	60S ribosomal protein L7	230	EDI_171890	99	ENU1_168080	100
225	EHI_148790	Gal/GalNAc lectin light subunit	270	EDI_213170	78	ENU1_190790	92
226	EHI_149000	40S ribosomal protein S27	84	EDI_339950	91	ENU1_036790	100
227	EHI_149230	hypothetical protein	249	EDI_325000	94	ENU1_032630	99
228	EHI_149330	hypothetical protein	128	EDI_308600	57	ENU1_130270	53
229	EHI_150100	hypothetical protein	204	EDI_220270	96	ENU1_079410	99
230	EHI_150150	leucine rich repeat protein, BspA family	129	EDI_115050	91	ENU1_132270	98
231	EHI_150160	ATP-dependent RNA helicase DDX39	241	EDI_133380	94	ENU1_132280	99
232	EHI_152900	hypothetical protein	261	EDI_093110	96	ENU1_021990	99
233	EHI_153610	hypothetical protein	231	EDI_093340	86	ENU1_047040	97
234	EHI_153840	midasin	232	EDI_149100	96	ENU1_005020	99
235	EHI_154340	hypothetical protein	109	EDI_167690	94	ENU1_147320	100
236	EHI_155890	hypothetical protein	203	EDI_345220	91	ENU1_056670	98
237	EHI_155900	hypothetical protein,	140	EDI_345210	74	ENU1_056660	84
238	EHI_156710	3-ketoacyl-CoA synthase 4	231	EDI_216630	95	ENU1_037620	98
239	EHI_156910	hypothetical protein	137	EDI_292370	91	ENU1_025060	99
240	EHI_157790	viral IAP-associated factor homolog	158	EDI_226390	96	ENU1_028040	99
241	EHI_158000	hypothetical protein	192	EDI_178000	98	ENU1_043250	99
242	EHI_158840	AP-3 complex subunit delta-1	111	EDI_172030	99	ENU1_063810	100
243	EHI_159190	ankyrin repeat protein	515	EDI_325520	93	ENU1_122980	94
244	EHI_159440	hypothetical protein	162	EDI_180190	97	ENU1_126990	99
245	EHI_159720	RhoGAP domain containing protein	282	EDI_276610	91	ENU1_087570	96
246	EHI_160010	hypothetical protein	218	EDI_042620	99	ENU1_108310	56
247	EHI_160670	alcohol dehydrogenase 3	222	EDI_136770	96	ENU1_076680	98
248	EHI_161010	anaerobic glycerol-3-phosphate dehydrogenase subunit A	573	EDI_024650	97	ENU1_007630	99
249	EHI_163230	hypothetical protein	117	EDI_153080	91	ENU1_215610	98
250	EHI_163460	hypothetical protein	152	EDI_325120	93	ENU1_107540	100
251	EHI_163690	hypothetical protein	142	EDI_004550	84	ENU1_148840	93
252	EHI_165050	hypothetical protein	300	EDI_301740	85	ENU1_036770	99
253	EHI_165820	hypothetical protein	200	EDI_315980	97	ENU1_028160	99
254	EHI_167050	60S ribosomal protein L34	137	EDI_282650	99	ENU1_202880	95
255	EHI_167450	hypothetical protein	85	EDI_156670	51	ENU1_138440	93
256	EHI_167620	protein phosphatase domain-containing protein	236	EDI_111410	92	ENU1_037840	99
257	EHI_168050	hypothetical protein	126	EDI_252510	79	ENU1_143670	91
258	EHI_168190	hypothetical protein	220	EDI_327020	90	ENU1_029870A	98
259	EHI_168460	hypothetical protein	190	EDI_344970	96	ENU1_006020	100
260	EHI_169270	hypothetical protein	219	EDI_260800	96	ENU1_044700	99
261	EHI_169470	fructose-1,6-bisphosphate aldolase	209	EDI_201730	99	ENU1_098890	99
262	EHI_170290	CBF/Mak21 family protein	235	EDI_271950	97	ENU1_008560	99
263	EHI_171320	hypothetical protein	133	EDI_308370	90	ENU1_112910	96
264	EHI_171750	cysteine synthase 2	73	EDI_342060	92	ENU1_183510	87
265	EHI_172020	hypothetical protein	129	EDI_324720	91	ENU1_093140	93
266	EHI_172120	hypothetical protein	94	EDI_011740	85	ENU1_074920	98
267	EHI_172380	hypothetical protein	276	EDI_153080	90	ENU1_215620	97
268	EHI_173180	coatomer subunit beta	406	EDI_320920	95	ENU1_062360	98
269	EHI_173390	coatomer subunit beta	120	EDI_200040	98	ENU1_062360	97
270	EHI_173600	hypothetical protein	163	EDI_192720	65	ENU1_205840	63
271	EHI_173610	hypothetical protein	205	EDI_316430	66	ENU1_167350	67
272	EHI_174060	hypothetical protein	116	EDI_018430	93	ENU1_065150	100
273	EHI_175220	hypothetical protein	227	EDI_260660	96	ENU1_035200	99
274	EHI_175290	sphingosine-1-phosphate lyase	110	EDI_260590	99	ENU1_132170	99
275	EHI_175820	hypothetical protein	209	EDI_329860	90	ENU1_106460	96
276	EHI_180380	heat shock protein 70	496	EDI_306200	55	ENU1_155940	55
277	EHI_182150	hypothetical protein	393	EDI_136370	91	ENU1_213040	67
278	EHI_182260	cysteine protease	309	EDI_029570	84	ENU1_037270	84
279	EHI_182360	SON DNA-binding protein	220	EDI_002620	86	ENU1_064240	100
280	EHI_184210	hypothetical protein	135	EDI_035140	86	ENU1_057970	96
281	EHI_184360	hypothetical protein	224	EDI_063880	91	ENU1_100120	97
282	EHI_184460	hypothetical protein	102	EDI_161610	84	ENU1_057550	93
283	EHI_184810	tyrosine kinase	601	EDI_215920	94	ENU1_111190	97
284	EHI_186360	hypothetical protein	236	EDI_272920	94	ENU1_054930	98
285	EHI_186490	hypothetical protein	141	EDI_060680	87	ENU1_071600	96
285	EHI_186710	serine/threonine- protein kinase C823.03	156	EDI_060670	95	ENU1_071600	95
287	EHI_189540	hypothetical protein	342	EDI_325240	89	ENU1_087540	98
288	EHI_190990	diaphanous protein	448	EDI_115990	100	ENU1_045130	99
289	EHI_191090	hypothetical protein	251	EDI_129260	89	ENU1_116120	99
290	EHI_191800	hypothetical protein	106	EDI_096030	89	ENU1_106880	98
291	EHI_192240	hypothetical protein	156	EDI_202260	93	ENU1_005160	96
292	EHI_192390	guanine nucleotide exchange factor	315	EDI_071080	93	ENU1_079090	98
293	EHI_192800	60S ribosomal protein L30	109	EDI_198780	97	ENU1_076180	99
294	EHI_194070	26S protease regulatory subunit S10B	247	EDI_289460	96	ENU1_040180	98
295	EHI_194830	hypothetical protein	340	EDI_269240	92	ENU1_167120	97
296	EHI_195100	hypothetical protein	297	EDI_133990	98	ENU1_054510	100
297	EHI_195150	hypothetical protein	193	EDI_322970	89	ENU1_121150	99
298	EHI_196370	hypothetical protein	506	EDI_306240	97	ENU1_083480	98
299	EHI_197990	DEAD-box ATP-dependent RNA helicase 42	376	EDI_157930	88	ENU1_018020	83
300	EHI_199140	hypothetical protein	155	EDI_263440	90	ENU1_079680	97
301	EHI_199150	hypothetical protein	161	EDI_263430	91	ENU1_110280	97
302	EHI_201930	serine acetyltransferase	65	EDI_006400	85	ENU1_118620	64
303	EHI_202360	HAD hydrolase family protein	75	ENU1_078590	97	ENU1_140650	52
304	EHI_202480	protein phosphatase domain containing protein	241	EDI_085860	94	ENU1_004000	99
305	EHI_175260	hypothetical protein	98	EDI_260620	92	ENU1_136180	97
306	EHI_152160	hypothetical protei	147	EDI_038380	89	ENU1_011730	99
307	EHI_083140	hypothetical protein	398	EDI_305180A	99	ENU1_075500	54
308	EHI_153810	RNA recognition motif domain containing protein	372	EDI_093780	71	ENU1_082000	97
309	EHI_126560	AIG1 family protein	116	EDI_274460	77	ENU1_158210	97
309	Total

## Sheet: Table 8 Wilson et al., 2019
Table S8		EHI only cluster based on OrthoMCL output; from Wilson et al., 2019, Genome Biol Evol. 11 (3):688-705
ORTHOMCL Output
EHI_142570
EHI_162800
EHI_154570
EHI_165670
EHI_200440
EHI_018290
EHI_027020
EHI_059260
EHI_034510
EHI_078530
EHI_074540
EHI_056810
EHI_029940
CLUST
EHI_079510
EHI_109230
EHI_168720
EHI_125500
EHI_074930
EHI_078950
EHI_059150
EHI_020910
EHI_042850
EHI_001740
CLUST
EHI_195250
EHI_199470
EHI_115150
EHI_129470
EHI_176280
EHI_022490
EHI_067730
EHI_089670
EHI_041465
EHI_136940
CLUST
EHI_041480
EHI_089100
EHI_067700
EHI_194730
EHI_066970
EHI_041680
EHI_158940
EHI_054940
EHI_017450
EHI_019290
CLUST
EHI_095480
EHI_130520
EHI_145320
EHI_074590
EHI_089420
EHI_154730
EHI_062330
EHI_020950
CLUST
EHI_177020
EHI_193820
EHI_071340
EHI_101400
EHI_142690
EHI_104920
EHI_011240
EHI_033870
CLUST
EHI_168610
EHI_180550
EHI_182250
EHI_005660
EHI_143230
EHI_112690
EHI_113190
CLUST
EHI_080200
EHI_186470
EHI_101730
EHI_131360
EHI_172850
EHI_098180
EHI_169800
CLUST
EHI_112790
EHI_122100
EHI_157020
EHI_039180
EHI_107550
EHI_029610
CLUST
EHI_074570
EHI_089430
EHI_154720
EHI_130510
EHI_020960
EHI_062320
CLUST
EHI_116950
EHI_193650
EHI_144160
EHI_034570
EHI_059320
EHI_070910
CLUST
EHI_113310
EHI_161300
EHI_046800
EHI_028330
EHI_042470
CLUST
EHI_200950
EHI_063240
EHI_080100
EHI_016900
EHI_175710
CLUST
EHI_130540
EHI_154750
EHI_062350
EHI_095500
EHI_020930
CLUST
EHI_149130
EHI_174610
EHI_059160
EHI_078960
CLUST
EHI_010850
EHI_039610
EHI_144040
EHI_132640
CLUST
EHI_094830
EHI_135320
EHI_029490
EHI_046700
CLUST
EHI_185110
EHI_073980
EHI_072000
EHI_036490
CLUST
EHI_005260
EHI_188600
EHI_041270
EHI_028430
CLUST
EHI_103140
EHI_158740
EHI_128460
CLUST
EHI_181920
EHI_028220
EHI_195770
CLUST
EHI_056820
EHI_059255
EHI_027030
CLUST
EHI_097070
EHI_115930
EHI_006330
CLUST
EHI_057430
EHI_123850
EHI_172730
CLUST
EHI_155990
EHI_172720
EHI_154160
CLUST
EHI_019390
EHI_127470
EHI_188380
CLUST
EHI_061130
EHI_066090
CLUST
EHI_171070
EHI_201420
CLUST
EHI_181040
EHI_198450
CLUST
EHI_064920
EHI_166160
CLUST
EHI_006310
EHI_153950
CLUST
EHI_062310
EHI_130500
CLUST
EHI_020900
EHI_074920
CLUST
EHI_165920
EHI_109470
CLUST
EHI_038310
EHI_087680
CLUST
EHI_170970
EHI_183780
CLUST
EHI_037010
EHI_015220
CLUST
EHI_132250
EHI_040060
CLUST
EHI_109240
EHI_113790
CLUST
EHI_065890
EHI_143940
CLUST
EHI_004560
EHI_021580
CLUST
EHI_047630
EHI_109250
CLUST
EHI_100330
EHI_100400
CLUST
EHI_145270
EHI_145300
CLUST
EHI_102600
EHI_157260
CLUST
EHI_027800
EHI_183400
CLUST
EHI_024220
EHI_160920
CLUST
EHI_163360
EHI_182460
CLUST
EHI_090840
EHI_155060
CLUST
EHI_020990
EHI_130460
CLUST
EHI_096720
EHI_153630
CLUST
EHI_128230
EHI_153830
CLUST
EHI_098720
EHI_112290
CLUST
EHI_080380
EHI_198440
CLUST
EHI_175720
EHI_103900
CLUST
EHI_077760
EHI_170960
CLUST
EHI_107560
EHI_157010
CLUST
EHI_042840
EHI_168710
CLUST
EHI_086890
EHI_171440
CLUST
EHI_027570
EHI_153540
CLUST
EHI_115270
EHI_115400
CLUST
EHI_164300
EHI_165450
CLUST
EHI_109220
EHI_201410
CLUST
EHI_003590
EHI_120750
CLUST
EHI_175700
EHI_176380
CLUST
EHI_112490
EHI_189750
CLUST
EHI_077520
EHI_150660
CLUST
EHI_009480
EHI_195970
CLUST
EHI_037920
EHI_166370
CLUST
EHI_074550
EHI_154580
CLUST
EHI_044960
EHI_050320
CLUST
Unclustered Genes
EHI_000020
EHI_000140
EHI_000300
EHI_000590
EHI_000680
EHI_000690
EHI_001040
EHI_001160
EHI_001280
EHI_001290
EHI_001635
EHI_001940
EHI_002010
EHI_002110
EHI_002220
EHI_003240
EHI_003790
EHI_004540
EHI_005110
EHI_005990
EHI_006200
EHI_006300
EHI_006530
EHI_006560
EHI_006730
EHI_006850
EHI_007140
EHI_007750
EHI_008340
EHI_008470
EHI_008920
EHI_009030
EHI_009230
EHI_009420
EHI_009960
EHI_010160
EHI_010260
EHI_012260
EHI_012350
EHI_012430
EHI_012440
EHI_012450
EHI_012920
EHI_013100
EHI_013130
EHI_013440
EHI_013550
EHI_013750
EHI_013900
EHI_014210
EHI_014380
EHI_014390
EHI_014410
EHI_014810
EHI_015010
EHI_015390
EHI_015750
EHI_015760
EHI_015960
EHI_016010
EHI_016240
EHI_017060
EHI_017150
EHI_017550
EHI_017770
EHI_017790
EHI_018150
EHI_018740
EHI_018960
EHI_019060
EHI_019590
EHI_019620
EHI_019660
EHI_020370
EHI_020470
EHI_020850
EHI_020860
EHI_020870
EHI_020970
EHI_021490
EHI_021500
EHI_021520
EHI_021780
EHI_022000
EHI_022020
EHI_022240
EHI_022300
EHI_022730
EHI_022840
EHI_023220
EHI_023400
EHI_024000
EHI_024110
EHI_024660
EHI_024990
EHI_025480
EHI_025490
EHI_025600
EHI_025720
EHI_026000
EHI_026490
EHI_026590
EHI_026690
EHI_027130
EHI_027230
EHI_027330
EHI_027560
EHI_027810
EHI_029350
EHI_029830
EHI_029950
EHI_030180
EHI_030610
EHI_030730
EHI_030790
EHI_030860
EHI_032060
EHI_032670
EHI_032900
EHI_033450
EHI_033900
EHI_034010
EHI_034410
EHI_034820
EHI_034840
EHI_034960
EHI_035060
EHI_037440
EHI_038020
EHI_038030
EHI_038290
EHI_038340
EHI_038690
EHI_038990
EHI_039320
EHI_039340
EHI_039360
EHI_039470
EHI_039710
EHI_040480
EHI_040950
EHI_041170
EHI_041580
EHI_041880
EHI_042570
EHI_042580
EHI_042680
EHI_043240
EHI_043340
EHI_043540
EHI_044350
EHI_044630
EHI_044820
EHI_044830
EHI_044980
EHI_044990
EHI_045080
EHI_045090
EHI_045480
EHI_045920
EHI_046040
EHI_047210
EHI_047920
EHI_048140
EHI_048210
EHI_048300
EHI_048860
EHI_048960
EHI_049030
EHI_049160
EHI_049280
EHI_049340
EHI_049550
EHI_049670
EHI_049990
EHI_050130
EHI_050580
EHI_050640
EHI_051290
EHI_051470
EHI_051580
EHI_051690
EHI_051860
EHI_051920
EHI_052040
EHI_052610
EHI_053140
EHI_053220
EHI_053860
EHI_054060
EHI_054070
EHI_054540
EHI_054780
EHI_054820
EHI_055140
EHI_055630
EHI_055850
EHI_056130
EHI_056680
EHI_056920
EHI_057420
EHI_057440
EHI_057450
EHI_057550
EHI_057850
EHI_058550
EHI_058930
EHI_059050
EHI_059340
EHI_059440
EHI_059540
EHI_060210
EHI_061240
EHI_061340
EHI_061440
EHI_061450
EHI_062080
EHI_062810
EHI_063020
EHI_063140
EHI_063440
EHI_064000
EHI_064200
EHI_064570
EHI_065340
EHI_066500
EHI_066510
EHI_066520
EHI_066620
EHI_067380
EHI_067400
EHI_068080
EHI_068140
EHI_068150
EHI_068380
EHI_069590
EHI_070440
EHI_070450
EHI_070670
EHI_071210
EHI_071370
EHI_071380
EHI_071600
EHI_072240
EHI_072250
EHI_072850
EHI_073320
EHI_073500
EHI_073510
EHI_073520
EHI_074180
EHI_074380
EHI_074500
EHI_074560
EHI_074710
EHI_074790
EHI_075410
EHI_075420
EHI_075430
EHI_075530
EHI_075730
EHI_075740
EHI_076030
EHI_076480
EHI_077220
EHI_077490
EHI_077510
EHI_077770
EHI_077870
EHI_078750
EHI_078850
EHI_079610
EHI_079710
EHI_079985
EHI_080000
EHI_080210
EHI_080580
EHI_080600
EHI_080880
EHI_080910
EHI_081110
EHI_081130
EHI_081430
EHI_081625
EHI_081810
EHI_081820
EHI_082040
EHI_082270
EHI_082280
EHI_082380
EHI_083100
EHI_083140
EHI_084160
EHI_084260
EHI_084730
EHI_085690
EHI_085710
EHI_085720
EHI_086040
EHI_086120
EHI_086160
EHI_086790
EHI_087010
EHI_087210
EHI_087410
EHI_087430
EHI_087720
EHI_087910
EHI_088600
EHI_089460
EHI_089560
EHI_089770
EHI_089880
EHI_090390
EHI_090410
EHI_090640
EHI_091130
EHI_091350
EHI_091570
EHI_091670
EHI_091840
EHI_091960
EHI_092070
EHI_092110
EHI_092340
EHI_092930
EHI_093460
EHI_093470
EHI_093580
EHI_093990
EHI_094020
EHI_094060
EHI_094250
EHI_094370
EHI_094470
EHI_094580
EHI_094680
EHI_094780
EHI_095300
EHI_095470
EHI_095710
EHI_095920
EHI_096300
EHI_096730
EHI_097060
EHI_097170
EHI_097480
EHI_098020
EHI_098050
EHI_098210
EHI_098440
EHI_098970
EHI_098980
EHI_099330
EHI_099680
EHI_099710
EHI_100810
EHI_101530
EHI_102490
EHI_102700
EHI_102800
EHI_102810
EHI_102820
EHI_103330
EHI_103710
EHI_104200
EHI_104210
EHI_104660
EHI_104880
EHI_104950
EHI_105230
EHI_105370
EHI_105670
EHI_105810
EHI_105820
EHI_105970
EHI_106460
EHI_106660
EHI_106700
EHI_106800
EHI_107020
EHI_107170
EHI_107340
EHI_108130
EHI_108240
EHI_108510
EHI_108620
EHI_108780
EHI_108880
EHI_109010
EHI_109570
EHI_110630
EHI_110640
EHI_110740
EHI_110800
EHI_111010
EHI_111190
EHI_111330
EHI_111550
EHI_111590
EHI_111600
EHI_111720
EHI_111950
EHI_111960
EHI_111980
EHI_112050
EHI_112590
EHI_112830
EHI_112990
EHI_113440
EHI_113950
EHI_114000
EHI_114660
EHI_114770
EHI_114810
EHI_115170
EHI_116040
EHI_116830
EHI_116930
EHI_117270
EHI_117370
EHI_117880
EHI_118130
EHI_118170
EHI_118220
EHI_118420
EHI_119020
EHI_120650
EHI_120940
EHI_120950
EHI_121060
EHI_121620
EHI_122000
EHI_122780
EHI_122920
EHI_123020
EHI_123120
EHI_123290
EHI_123291
EHI_123840
EHI_124380
EHI_124720
EHI_125000
EHI_125130
EHI_125180
EHI_126560
EHI_127680
EHI_127850
EHI_127960
EHI_128490
EHI_128590
EHI_129000
EHI_129630
EHI_129730
EHI_129760
EHI_130160
EHI_130360
EHI_130470
EHI_131470
EHI_131560
EHI_131670
EHI_132140
EHI_132350
EHI_132530
EHI_132540
EHI_132890
EHI_132990
EHI_133210
EHI_133220
EHI_133430
EHI_133660
EHI_134360
EHI_134490
EHI_135100
EHI_135580
EHI_135700
EHI_135810
EHI_135910
EHI_135920
EHI_136220
EHI_136500
EHI_136720
EHI_136740
EHI_137120
EHI_138650
EHI_138770
EHI_139190
EHI_139290
EHI_140380
EHI_140870
EHI_141220
EHI_141440
EHI_141560
EHI_141670
EHI_141790
EHI_142160
EHI_142370
EHI_142720
EHI_142760
EHI_143120
EHI_143430
EHI_143770
EHI_144080
EHI_144280
EHI_144850
EHI_145280
EHI_145290
EHI_145340
EHI_145450
EHI_145480
EHI_145740
EHI_145850
EHI_145860
EHI_145970
EHI_146100
EHI_146110
EHI_146130
EHI_146140
EHI_146160
EHI_146170
EHI_146400
EHI_146530
EHI_146680
EHI_146780
EHI_147220
EHI_147710
EHI_147730
EHI_147740
EHI_147850
EHI_148790
EHI_148820
EHI_148960
EHI_149000
EHI_149230
EHI_149330
EHI_150100
EHI_150150
EHI_150160
EHI_150530
EHI_150540
EHI_150650
EHI_150970
EHI_151410
EHI_152250
EHI_152290
EHI_152820
EHI_152900
EHI_153570
EHI_153600
EHI_153610
EHI_153620
EHI_153640
EHI_153810
EHI_153820
EHI_153840
EHI_153940
EHI_154150
EHI_154170
EHI_154340
EHI_154550
EHI_154590
EHI_155890
EHI_155900
EHI_156460
EHI_156710
EHI_156910
EHI_157160
EHI_157460
EHI_157790
EHI_158000
EHI_158840
EHI_159190
EHI_159440
EHI_159650
EHI_159720
EHI_160010
EHI_160230
EHI_160570
EHI_160670
EHI_161010
EHI_161170
EHI_161200
EHI_161660
EHI_162080
EHI_162230
EHI_162670
EHI_163230
EHI_163460
EHI_163690
EHI_163960
EHI_164170
EHI_164520
EHI_165050
EHI_165270
EHI_165650
EHI_165810
EHI_165820
EHI_166050
EHI_166690
EHI_166850
EHI_167050
EHI_167450
EHI_167620
EHI_167740
EHI_167840
EHI_168050
EHI_168080
EHI_168190
EHI_168460
EHI_168830
EHI_168840
EHI_168860
EHI_169210
EHI_169270
EHI_169310
EHI_169350
EHI_169470
EHI_170290
EHI_170430
EHI_170580
EHI_170950
EHI_171320
EHI_171550
EHI_171750
EHI_172020
EHI_172120
EHI_172280
EHI_172380
EHI_172740
EHI_173070
EHI_173180
EHI_173390
EHI_173410
EHI_173600
EHI_173610
EHI_173750
EHI_173850
EHI_174060
EHI_174230
EHI_174240
EHI_174260
EHI_174380
EHI_174490
EHI_174500
EHI_174550
EHI_174560
EHI_174570
EHI_174590
EHI_175220
EHI_175290
EHI_175600
EHI_175820
EHI_176040
EHI_176480
EHI_177050
EHI_178230
EHI_178970
EHI_180140
EHI_180380
EHI_180780
EHI_180820
EHI_181280
EHI_181390
EHI_181510
EHI_181520
EHI_181610
EHI_181810
EHI_181910
EHI_182150
EHI_182260
EHI_182360
EHI_182800
EHI_182910
EHI_183680
EHI_184210
EHI_184360
EHI_184460
EHI_184810
EHI_185130
EHI_185250
EHI_185420
EHI_185440
EHI_186120
EHI_186220
EHI_186360
EHI_186490
EHI_186710
EHI_188000
EHI_188710
EHI_189540
EHI_190560
EHI_190890
EHI_190990
EHI_191090
EHI_191770
EHI_191800
EHI_191920
EHI_192240
EHI_192390
EHI_192570
EHI_192800
EHI_193530
EHI_194070
EHI_194460
EHI_194830
EHI_195100
EHI_195150
EHI_195270
EHI_196370
EHI_196510
EHI_196780
EHI_197000
EHI_197180
EHI_197680
EHI_197990
EHI_198110
EHI_198210
EHI_198850
EHI_199140
EHI_199150
EHI_199170
EHI_199710
EHI_199980
EHI_199990
EHI_200090
EHI_200200
EHI_200240
EHI_200340
EHI_201400
EHI_201610
EHI_201930
EHI_202360
EHI_202480
EHI_175260
EHI_155230
EHI_152160
EHI_126660
EHI_113890
EHI_087110
EHI_074080
EHI_054520
EHI_038440
EHI_035530
EHI_025850
EHI_013895
EHI_007620
EHI_007510
